# Supplementary material for: N-(2-Chloro­benzo­yl)-4-methyl­benzene­sulfonamide
Source: Acta Crystallogr Sect E Struct Rep Online. 2012 Apr 18;68(Pt 5):o1403. doi: 10.1107/S1600536812015681 (PMC3344529; doi:10.1107/S1600536812015681)
Supplement: Supplementary file 2 [file e-68-o1403-Isup2.hkl]

# 
# h,k,l, Fc-squared, Fo-squared, sigma(Fo-squared) and status flag 
# 
data_I
_shelx_title ' I         C 2/c        R = 0.10' 
_shelx_refln_list_code          4 
_shelx_F_calc_maximum      330.22 
_exptl_crystal_F_000      1280.00 
_reflns_d_resolution_high  0.8401 
 
loop_ 
 _symmetry_equiv_pos_as_xyz 
 'x, y, z' 
 '-x, y, -z+1/2' 
 'x+1/2, y+1/2, z' 
 '-x+1/2, y+1/2, -z+1/2' 
 '-x, -y, -z' 
 'x, -y, z-1/2' 
 '-x+1/2, -y+1/2, -z' 
 'x+1/2, -y+1/2, z-1/2' 
 
_cell_length_a    25.0790 
_cell_length_b     8.1963 
_cell_length_c    18.3970 
_cell_angle_alpha  90.000 
_cell_angle_beta  131.770 
_cell_angle_gamma  90.000 
 
_shelx_F_squared_multiplier     1.000 
 
loop_ 
 _refln_index_h 
 _refln_index_k 
 _refln_index_l 
 _refln_F_squared_calc 
 _refln_F_squared_meas 
 _refln_F_squared_sigma 
 _refln_observed_status 
   4   0   0      215.40      181.18     24.88 o 
   6   0   0    14751.54    14270.60     83.78 o 
   8   0   0     8945.91     9133.42    160.17 o 
  10   0   0    13645.86    13741.46    153.90 o 
  12   0   0     1597.26     1620.91     84.70 o 
  14   0   0     4628.93     4430.10    122.71 o 
  16   0   0      583.94      592.79     59.23 o 
  18   0   0     2234.19     2315.85     81.56 o 
  20   0   0     1147.44     1263.81    108.69 o 
  22   0   0        5.96       45.40    106.31 o 
   1   1   0     2680.69     2968.39     36.59 o 
   3   1   0      227.77      244.74     25.34 o 
   5   1   0      387.09      514.35     16.84 o 
   7   1   0     1331.28     1120.74     27.34 o 
   9   1   0     1260.26     1188.88     28.77 o 
  11   1   0      365.55      511.54     50.97 o 
  13   1   0        3.87       38.69     40.35 o 
  15   1   0      389.91      351.02     46.88 o 
  17   1   0      496.80      532.14     72.31 o 
  19   1   0        0.45      -24.46     50.99 o 
  21   1   0        4.99      165.45    106.68 o 
   0   2   0      428.64      576.80     20.36 o 
   2   2   0    52122.35    52760.87    177.75 o 
   4   2   0      770.74      698.71     21.45 o 
   6   2   0     4783.24     4825.20     21.42 o 
   8   2   0      470.22      439.86     13.27 o 
  10   2   0      453.19      372.73     19.22 o 
  12   2   0     3729.40     3748.33     82.16 o 
  14   2   0       41.81      -41.01     41.01 o 
  16   2   0     2109.70     1914.82     57.37 o 
  18   2   0      288.87      411.07     59.41 o 
  20   2   0      238.82      242.98    106.06 o 
   1   3   0     9585.65     9190.46     53.89 o 
   3   3   0     1460.96     1323.65     22.35 o 
   5   3   0      972.20     1193.45     25.41 o 
   7   3   0       84.70      109.48     26.81 o 
   9   3   0      428.92      465.43     27.63 o 
  11   3   0     1145.18      962.03    108.89 o 
  13   3   0      179.71      186.49     49.01 o 
  15   3   0     1513.18     1561.55    113.37 o 
  17   3   0     2255.97     2202.53    127.39 o 
  19   3   0       67.18      218.55    103.38 o 
  21   3   0       30.31       61.41    113.91 o 
   0   4   0      432.47      437.48     18.99 o 
   2   4   0      272.05      204.77     14.01 o 
   4   4   0     6520.73     6498.46     60.79 o 
   6   4   0     4607.65     5091.01     47.52 o 
   8   4   0        1.65       -0.10     33.23 o 
  10   4   0      644.43      813.86     61.29 o 
  12   4   0      126.65       36.18     66.98 o 
  14   4   0     3180.38     2985.26     75.55 o 
  16   4   0     1772.55     1647.61    112.45 o 
  18   4   0      301.85      459.64    106.10 o 
  20   4   0       15.28       84.71    116.60 o 
   1   5   0     1528.86     1443.62     26.64 o 
   3   5   0       57.37       13.85     21.15 o 
   5   5   0      901.25      919.58     90.36 o 
   7   5   0      898.72      803.14     94.88 o 
   9   5   0      314.14      395.91     53.96 o 
  11   5   0       43.97       78.04     37.35 o 
  13   5   0      505.34      445.21     40.40 o 
  15   5   0      319.30      290.52     91.07 o 
  17   5   0       24.21      204.91    102.06 o 
  19   5   0      487.02      453.32    120.14 o 
   0   6   0       29.31      -36.56     60.17 o 
   2   6   0      171.64      231.33     69.10 o 
   4   6   0     1466.31     1388.85     91.50 o 
   6   6   0     1848.83     1728.30    100.31 o 
   8   6   0        7.83      118.83    120.23 o 
  10   6   0        9.92      -13.69     46.74 o 
  12   6   0      286.61      270.98    130.37 o 
  14   6   0      530.91      534.15     70.38 o 
  16   6   0      142.25      557.48     79.44 o 
   1   7   0     1993.64     1824.32     95.82 o 
   3   7   0      598.43      548.49     84.74 o 
   5   7   0        2.04      -63.55     77.81 o 
   7   7   0     1763.87     1914.44    108.51 o 
   9   7   0       15.36      -80.02     80.02 o 
  11   7   0     1498.25     1415.94    115.28 o 
  13   7   0      369.43      462.25    106.29 o 
  15   7   0      123.82      440.45     89.01 o 
   2   8   0       53.41       32.01     78.36 o 
   4   8   0        0.30       59.44     81.29 o 
   6   8   0      123.44       94.95     83.90 o 
   8   8   0       67.95       18.48     89.04 o 
  10   8   0        5.11       98.55    108.24 o 
  12   8   0        5.98      -36.38     96.56 o 
   3   9   0      433.79      408.89     95.69 o 
   5   9   0      179.99      129.90     94.49 o 
   7   9   0       27.58      192.92     91.74 o 
 -23   1   1       97.04      141.88     77.57 o 
 -21   1   1        0.24       17.23    147.90 o 
 -19   1   1     1179.37      996.61     57.19 o 
 -17   1   1     2196.39     2089.05     58.46 o 
 -15   1   1     5589.66     5426.12     73.21 o 
 -13   1   1     1937.02     1771.94     30.76 o 
 -11   1   1      278.90      293.90     28.73 o 
  -9   1   1     1599.95     1505.97     47.90 o 
  -7   1   1      241.47      320.87     19.89 o 
  -5   1   1        1.19       24.15     16.80 o 
  -3   1   1     8875.29     9009.46     65.94 o 
  -1   1   1    13947.57    14190.77     28.81 o 
   1   1   1    22299.80    22751.86    102.12 o 
   3   1   1     8133.27     8349.33     48.49 o 
   5   1   1    12757.48    12736.48     89.00 o 
   7   1   1       61.66       38.19     17.12 o 
   9   1   1     1446.85     1368.92     26.89 o 
  11   1   1       18.36       43.22     24.51 o 
  13   1   1     2367.84     2348.39     57.90 o 
  15   1   1     1369.59     1325.10     55.22 o 
  17   1   1     2369.05     2224.66    109.57 o 
  19   1   1      655.10      857.70     96.86 o 
  21   1   1      133.90       92.26     58.37 o 
 -22   2   1      196.80      260.37    112.17 o 
 -20   2   1       68.26      106.31    100.17 o 
 -18   2   1      714.14      696.33     64.34 o 
 -16   2   1      940.27      933.64     61.33 o 
 -14   2   1      552.05      486.94     42.92 o 
 -12   2   1     1262.96     1173.75     37.66 o 
 -10   2   1        2.66       28.60     12.40 o 
  -8   2   1     3206.46     3028.09     34.95 o 
  -6   2   1     3926.89     3722.86     36.48 o 
  -4   2   1     2022.03     2015.22     28.22 o 
  -2   2   1     7346.62     7608.15     37.38 o 
   0   2   1    12221.09    12402.85     46.90 o 
   2   2   1     8258.85     8377.25     34.40 o 
   4   2   1     5212.81     5093.06     44.80 o 
   6   2   1     7082.18     7246.70     40.33 o 
   8   2   1     2357.69     2277.75     27.06 o 
  10   2   1      779.79      747.96     26.41 o 
  12   2   1      546.17      526.61     48.89 o 
  14   2   1     1651.89     1591.65    100.14 o 
  16   2   1     1494.92     1458.02     69.81 o 
  18   2   1       55.23      143.92     82.04 o 
  20   2   1      125.22      -83.32    110.93 o 
 -21   3   1        3.17      198.20    108.21 o 
 -17   3   1      609.17      618.59     96.34 o 
 -15   3   1      281.50      285.03     49.80 o 
 -13   3   1     3214.18     3414.92     70.44 o 
 -11   3   1     2871.19     2528.95    231.10 o 
  -9   3   1     2754.35     2849.04    162.05 o 
  -7   3   1     1367.89     1144.65     72.91 o 
  -5   3   1     3752.89     3791.91     55.90 o 
  -3   3   1    19446.85    19391.14    126.43 o 
  -1   3   1      613.55      587.74     12.95 o 
   1   3   1     1022.10      856.53     12.01 o 
   3   3   1     3249.30     3291.01     38.93 o 
   5   3   1      325.86      318.03     31.60 o 
   7   3   1     1862.32     1698.58     38.90 o 
   9   3   1      282.70      242.24     42.89 o 
  11   3   1     1375.60     1257.96     57.86 o 
  13   3   1      137.96      154.33     53.72 o 
  15   3   1     2660.25     2745.25     96.73 o 
  17   3   1      307.90      494.52     60.92 o 
  19   3   1      398.64      190.61    105.63 o 
 -20   4   1      429.53      544.78    113.61 o 
 -18   4   1       57.79      -37.46     95.54 o 
 -16   4   1      284.70      309.33     94.42 o 
 -14   4   1      150.73      114.31     86.27 o 
 -12   4   1       88.39       46.30     78.97 o 
 -10   4   1        1.21      -20.99     27.70 o 
  -8   4   1      766.73      972.75     33.05 o 
  -6   4   1     5050.51     5185.92     64.03 o 
  -4   4   1     1211.87     1315.24     27.91 o 
  -2   4   1     1470.49     1362.60     28.99 o 
   0   4   1      197.89      252.09     10.29 o 
   2   4   1     1994.43     2025.47     37.02 o 
   4   4   1     1008.49      918.09     27.66 o 
   6   4   1      627.34      788.69     35.64 o 
   8   4   1       25.47       51.52     32.37 o 
  10   4   1     1079.75     1069.12     53.62 o 
  12   4   1      818.48      776.47     55.89 o 
  14   4   1       89.49      182.34     53.02 o 
  16   4   1        3.60      162.67     94.92 o 
  18   4   1      193.93      262.01    108.50 o 
 -19   5   1       66.59      -10.18    106.44 o 
 -17   5   1        4.48      -94.74     94.74 o 
 -15   5   1       95.26      181.29     95.31 o 
 -13   5   1      313.90      363.78     81.55 o 
 -11   5   1      898.69      816.54     61.25 o 
  -9   5   1     2064.01     2091.40     41.85 o 
  -7   5   1     1416.25     1503.81     67.64 o 
  -5   5   1      835.63      853.26     49.54 o 
  -3   5   1        1.73       38.20     20.14 o 
  -1   5   1     5997.26     5768.70     63.59 o 
   1   5   1      157.17       98.13     34.09 o 
   3   5   1      527.66      400.46     26.42 o 
   5   5   1     1084.09     1027.41     38.43 o 
   7   5   1      119.21       50.76     39.23 o 
   9   5   1      530.75      598.12     73.84 o 
  11   5   1       27.19        7.58     46.89 o 
  13   5   1      412.31      471.06     44.02 o 
  15   5   1        0.26       26.47     59.99 o 
  17   5   1        4.84       71.03    106.89 o 
 -18   6   1      185.80      235.48     76.15 o 
 -16   6   1        0.05       71.89     87.42 o 
 -14   6   1      625.83      769.51     88.43 o 
 -12   6   1     1227.14     1489.41     82.62 o 
 -10   6   1     1494.68     1509.96     79.60 o 
  -8   6   1     1397.90     1263.57    112.01 o 
  -6   6   1      255.44      233.87     72.72 o 
  -4   6   1      605.07      237.33    296.86 o 
  -2   6   1      862.77      999.92     75.22 o 
   0   6   1     4521.04     4356.61    114.01 o 
   2   6   1     2512.93     1782.63    447.60 o 
   4   6   1     2490.24     2572.70    107.62 o 
   6   6   1     1299.53     1157.66     91.22 o 
   8   6   1       55.70       15.59     37.09 o 
  10   6   1        0.70       54.36     69.99 o 
  12   6   1      133.37      239.82     43.64 o 
  14   6   1      120.20      200.82     66.37 o 
  16   6   1      225.56      297.09    174.27 o 
 -15   7   1       20.99      -28.45    166.12 o 
 -13   7   1       15.08      189.61     95.87 o 
 -11   7   1      120.53       93.04     93.39 o 
  -9   7   1      787.10      615.13     92.95 o 
  -7   7   1       85.51      184.75     75.01 o 
  -5   7   1       64.52      -26.37     77.90 o 
  -3   7   1        9.69       23.43     68.11 o 
  -1   7   1      601.92      461.19     70.52 o 
   1   7   1     1566.75     1400.09     96.28 o 
   3   7   1     1150.46     1133.26     89.49 o 
   5   7   1        1.04      -60.80     82.68 o 
   7   7   1      157.11      262.74     90.07 o 
   9   7   1       44.86      -58.50     89.33 o 
  11   7   1      417.57      131.92     94.96 o 
  13   7   1       82.09       36.38     98.59 o 
 -12   8   1     1668.72     1590.09    129.63 o 
 -10   8   1      487.67      598.42    102.68 o 
  -8   8   1      226.28      242.39     88.24 o 
  -6   8   1        1.41      -32.27     83.89 o 
  -4   8   1      479.27      612.52     85.91 o 
  -2   8   1      329.80      264.42     80.96 o 
   2   8   1      318.56      311.63     79.58 o 
   4   8   1      687.40      647.39     93.61 o 
   6   8   1      489.73      454.19     88.77 o 
   8   8   1      276.78       83.70     98.27 o 
  10   8   1        1.17       97.11     96.18 o 
  -9   9   1      737.97      559.11    101.47 o 
  -7   9   1        0.01      131.75     87.57 o 
  -5   9   1       45.31       -7.18     84.35 o 
   3   9   1      416.56      499.82    101.61 o 
   5   9   1      785.06      847.68    113.41 o 
   7   9   1       62.92      233.93    106.56 o 
 -22   0   2      376.51      466.56    104.21 o 
 -20   0   2        0.33       -8.74     57.29 o 
 -18   0   2      106.00      164.66     82.82 o 
 -16   0   2     2610.29     2520.62    101.44 o 
 -14   0   2       93.62       89.40     26.96 o 
 -12   0   2       11.91       -8.05     61.91 o 
 -10   0   2    18810.25    18581.29    102.93 o 
  -8   0   2    27279.96    26054.45    114.51 o 
  -6   0   2     3599.55     3255.17     76.93 o 
  -4   0   2    56974.84    55155.27     83.34 o 
   0   0   2      338.27      514.16     26.88 o 
   2   0   2    78796.89    75132.82    374.18 o 
   4   0   2     8342.40     8402.93     49.31 o 
   6   0   2       83.98       59.50     26.63 o 
   8   0   2     2907.11     2562.50     51.11 o 
  10   0   2     4842.91     5052.59     70.12 o 
  12   0   2      182.46      234.38     89.89 o 
  14   0   2       57.35       26.86     56.24 o 
  16   0   2      448.64      538.25     65.09 o 
  18   0   2      278.11      402.46     75.42 o 
  20   0   2       13.46      -57.72     70.03 o 
 -23   1   2        1.02       45.34    113.29 o 
 -21   1   2      398.60      418.17    126.91 o 
 -19   1   2       24.95        8.76     70.62 o 
 -17   1   2      651.03      677.82     48.05 o 
 -15   1   2      927.66      652.78     95.93 o 
 -13   1   2     2116.37     2252.59     36.27 o 
 -11   1   2      202.27      262.42     29.68 o 
  -9   1   2     3566.89     3625.85     52.12 o 
  -7   1   2     2264.16     2310.08     33.86 o 
  -5   1   2     2631.40     2628.26     19.89 o 
  -3   1   2    13757.34    12982.79     85.62 o 
  -1   1   2    18465.20    17915.72     87.66 o 
   1   1   2     6041.21     6297.62     47.13 o 
   3   1   2    27741.55    28026.29    103.58 o 
   5   1   2    14371.55    14624.30     61.72 o 
   7   1   2     2181.53     2291.88     29.59 o 
   9   1   2       20.58       36.27     19.70 o 
  11   1   2     5398.81     5240.46    139.58 o 
  13   1   2      205.95      225.83     47.76 o 
  15   1   2       11.37      -21.79     46.62 o 
  17   1   2       42.92       25.35     51.00 o 
  19   1   2      133.06      367.28    138.34 o 
 -22   2   2      103.44      -23.40    102.84 o 
 -20   2   2        5.60       16.38     96.21 o 
 -18   2   2     1031.06     1031.38     76.71 o 
 -16   2   2       36.55        2.01     41.41 o 
 -14   2   2     1155.12     1242.84     43.50 o 
 -12   2   2      454.20      418.30     23.68 o 
 -10   2   2        2.48       19.84     15.09 o 
  -8   2   2        2.28        2.39     12.76 o 
  -6   2   2     2403.99     2296.70     20.46 o 
  -4   2   2    32407.63    33555.44    113.13 o 
  -2   2   2     4360.98     4433.07     24.86 o 
   0   2   2     9242.17     9139.62     42.60 o 
   2   2   2     9069.95     8940.78     37.03 o 
   4   2   2      562.49      812.20     15.80 o 
   6   2   2      522.06      528.03     27.36 o 
   8   2   2       15.41       35.00     26.54 o 
  10   2   2       10.11       66.73     46.86 o 
  12   2   2       35.84       37.72     54.87 o 
  14   2   2      738.92      830.70     63.60 o 
  16   2   2       31.23       45.27    128.75 o 
  18   2   2       38.67      116.54     58.71 o 
 -21   3   2      403.69      142.85    101.54 o 
 -19   3   2      925.70     1143.95    111.01 o 
 -17   3   2      368.90      433.96     97.83 o 
 -15   3   2     1044.15      932.53     52.37 o 
 -13   3   2     3955.19     3907.38    108.21 o 
 -11   3   2      372.26      328.01     39.92 o 
  -9   3   2     7418.43     7180.51     56.68 o 
  -7   3   2    23290.55    24417.89    259.95 o 
  -5   3   2        7.58       -0.16     12.62 o 
  -3   3   2    19446.85    20213.12     85.64 o 
  -1   3   2       15.37       55.69     11.13 o 
   1   3   2     5013.81     5009.71     32.76 o 
   3   3   2      134.79      238.37     17.24 o 
   5   3   2     1237.45     1361.13     38.84 o 
   7   3   2     3282.89     3395.70     63.17 o 
   9   3   2     2037.31     1964.18     73.34 o 
  11   3   2      883.19      889.30     57.54 o 
  13   3   2      944.70      920.40     62.67 o 
  15   3   2       16.66       18.56     88.82 o 
  17   3   2      928.81     1001.89    251.77 o 
  19   3   2      573.32      491.62    119.39 o 
 -22   4   2        2.97     -115.67    115.67 o 
 -20   4   2        6.67      -39.63    101.83 o 
 -18   4   2      597.54      850.61    105.48 o 
 -16   4   2      138.50      144.49     86.09 o 
 -14   4   2     1318.97     1180.23     93.52 o 
 -12   4   2      103.85      105.98     45.20 o 
 -10   4   2        3.83       11.75     37.35 o 
  -8   4   2      796.67      745.75    101.39 o 
  -6   4   2     2454.35     2418.78     76.09 o 
  -4   4   2       76.47      128.08     14.50 o 
  -2   4   2      216.21      300.10     12.97 o 
   0   4   2      164.33      131.35     11.20 o 
   2   4   2       69.50       72.44     13.50 o 
   4   4   2      269.93      236.79     24.07 o 
   6   4   2     2979.35     2659.31     49.20 o 
   8   4   2      194.19      341.65     37.60 o 
  10   4   2        2.02        4.97     48.33 o 
  12   4   2      529.48      607.30     57.41 o 
  14   4   2       41.66       94.32     55.57 o 
  16   4   2      243.41      137.05     64.29 o 
  18   4   2      455.76      317.85    118.25 o 
 -19   5   2      202.60      360.82    106.32 o 
 -17   5   2      135.26      361.15     99.15 o 
 -15   5   2      352.24      248.49     85.21 o 
 -13   5   2        7.61      -75.80     75.80 o 
 -11   5   2     2225.74     2231.09     47.99 o 
  -9   5   2      871.76      947.90     42.60 o 
  -7   5   2      238.48      291.19     34.99 o 
  -5   5   2     1637.75     1622.66     27.19 o 
  -3   5   2      625.01      606.67     18.97 o 
  -1   5   2      355.19      333.87     14.31 o 
   1   5   2      504.97      610.54     59.33 o 
   3   5   2     6497.68     6488.20    175.97 o 
   5   5   2      206.55      246.76     34.56 o 
   7   5   2      350.15      462.76     40.25 o 
   9   5   2     1624.48     1680.05     52.03 o 
  11   5   2       30.06       34.88     39.91 o 
  13   5   2       36.95      112.36     47.40 o 
  15   5   2       16.83       96.87    195.68 o 
  17   5   2      165.73      130.70    154.73 o 
 -18   6   2       26.37      -37.10    103.20 o 
 -16   6   2       14.36       43.46     89.40 o 
 -14   6   2       17.15       66.77     57.64 o 
 -12   6   2      534.80      513.50    106.00 o 
 -10   6   2        9.63       11.36     40.51 o 
  -8   6   2      444.23      480.27     52.89 o 
  -6   6   2      412.60      400.64     51.50 o 
  -4   6   2      457.10      530.99    115.09 o 
  -2   6   2      317.16      293.83     67.03 o 
   0   6   2      187.36      173.05     62.12 o 
   2   6   2     1647.78     1684.46     91.03 o 
   4   6   2     1763.75     1721.62     96.64 o 
   6   6   2      950.88      913.33     77.23 o 
   8   6   2       68.78       54.51     38.42 o 
  10   6   2      864.46      744.21     46.19 o 
  12   6   2      164.86      342.09     51.49 o 
  14   6   2        0.04      115.41     99.98 o 
 -17   7   2       10.83      207.86    116.87 o 
 -15   7   2       30.37       88.76     94.15 o 
 -13   7   2      742.69      982.44    110.45 o 
 -11   7   2      510.90      426.21     89.26 o 
  -9   7   2     2383.85     2176.45    110.70 o 
  -7   7   2     1481.24     1456.00     97.48 o 
  -5   7   2        9.38      -34.22     68.62 o 
  -3   7   2     4926.35     4994.10    129.68 o 
   1   7   2     2123.52     1941.31     99.84 o 
   3   7   2      406.34      595.36     84.23 o 
   5   7   2     3848.34     3716.75    130.54 o 
   7   7   2     2207.63     2240.90    121.08 o 
   9   7   2      302.15      200.74    123.07 o 
  11   7   2      297.09      135.47     73.67 o 
  13   7   2        0.58      -94.56     94.56 o 
 -14   8   2       76.25     -105.47    105.47 o 
 -12   8   2      142.17       -5.02     96.00 o 
 -10   8   2       82.24      206.28    100.10 o 
  -8   8   2      153.94      144.60     84.12 o 
  -6   8   2      749.75      674.65     85.52 o 
  -4   8   2       75.74       71.76     77.40 o 
   2   8   2       25.22      -75.42     76.42 o 
   4   8   2      403.02      305.80     86.89 o 
   6   8   2      382.78      289.97     91.85 o 
   8   8   2      124.98      -37.27    100.60 o 
  10   8   2       21.60       34.35     96.37 o 
  -9   9   2      198.49      101.67     94.13 o 
  -7   9   2      134.31      287.52     97.68 o 
  -5   9   2      355.37      281.51     93.46 o 
   3   9   2      780.71      689.67    110.13 o 
   5   9   2      892.22      906.81    109.49 o 
 -23   1   3      146.44      135.74    150.16 o 
 -21   1   3      779.64      919.08    140.30 o 
 -19   1   3       36.12       79.47     59.12 o 
 -17   1   3        5.74       38.11     42.85 o 
 -15   1   3     2126.17     1902.21    163.36 o 
 -13   1   3     1644.33     1745.39     38.96 o 
 -11   1   3      242.02      153.73     18.12 o 
  -9   1   3      562.32      459.67     19.37 o 
  -7   1   3     2761.80     2337.26     25.09 o 
  -5   1   3    57227.49    55650.82     97.07 o 
  -3   1   3    14390.18    14339.40     66.85 o 
  -1   1   3     2627.69     2767.54     53.93 o 
   1   1   3      124.65      146.00     15.16 o 
   3   1   3     2952.76     3258.33     50.08 o 
   5   1   3      662.62      539.48     35.76 o 
   7   1   3     1448.79     1502.94     48.08 o 
   9   1   3      370.63      269.10     26.77 o 
  11   1   3     1001.09      881.58     62.98 o 
  13   1   3      610.00      649.04     62.88 o 
  15   1   3        0.00        2.25     58.18 o 
  17   1   3       77.27       27.06     78.42 o 
  19   1   3       12.31      122.50    101.65 o 
 -24   2   3       99.27      -92.33    110.74 o 
 -22   2   3      532.68      635.05    112.01 o 
 -20   2   3        0.04        9.45     86.55 o 
 -18   2   3       49.11       67.91     53.93 o 
 -16   2   3      545.13      543.17     68.20 o 
 -14   2   3      214.60      153.64     34.12 o 
 -12   2   3     1749.01     2018.43     80.42 o 
 -10   2   3     3147.64     3400.89     28.34 o 
  -8   2   3     3679.72     3998.62     46.71 o 
  -6   2   3     2610.11     2407.41     21.99 o 
  -4   2   3   109045.71   108740.92    244.66 o 
  -2   2   3     6347.63     6752.04     57.42 o 
   0   2   3       20.82       20.84     14.25 o 
   2   2   3     8224.97     7964.26     44.69 o 
   4   2   3     1867.48     1713.35     22.74 o 
   6   2   3     3528.19     3151.48     50.16 o 
   8   2   3       17.94        0.46     22.14 o 
  10   2   3     3448.42     3489.83     78.82 o 
  12   2   3      727.60      643.06     62.67 o 
  14   2   3        0.48       21.66     54.54 o 
  16   2   3        0.26      171.18     73.68 o 
  18   2   3      222.85      336.36    103.45 o 
 -23   3   3       39.94      -26.50    102.99 o 
 -21   3   3        0.08      586.94    107.24 o 
 -19   3   3     1035.81      986.53    108.48 o 
 -17   3   3      841.48      908.06     98.34 o 
 -15   3   3      109.99      177.36     81.99 o 
 -13   3   3       46.29       53.23     35.13 o 
 -11   3   3      131.89      137.97     18.58 o 
  -9   3   3     4008.91     4230.11     44.98 o 
  -7   3   3      590.72      504.11     29.81 o 
  -5   3   3      293.98      469.07     17.39 o 
  -3   3   3      865.29     1052.40     29.17 o 
  -1   3   3       32.39       30.04      9.74 o 
   1   3   3     1255.68     1200.27     17.34 o 
   3   3   3      704.57      615.46     21.61 o 
   5   3   3       65.36       49.53     29.68 o 
   7   3   3      286.68      358.62     37.53 o 
   9   3   3      987.97      912.98     57.05 o 
  11   3   3      598.02      631.68     73.59 o 
  13   3   3       16.81       46.26     95.91 o 
  15   3   3      308.76      357.23     61.94 o 
  17   3   3      209.18      434.62     64.43 o 
 -22   4   3       94.18       34.03    109.69 o 
 -20   4   3      532.62      821.17    106.22 o 
 -18   4   3      975.65      869.37    103.57 o 
 -16   4   3      513.43      574.59     93.74 o 
 -14   4   3      157.90      205.17     84.22 o 
 -12   4   3      390.90      401.37     29.50 o 
 -10   4   3        0.79        2.07     23.24 o 
  -8   4   3      375.02      322.93     46.98 o 
  -6   4   3     8474.95     8046.91     54.65 o 
  -4   4   3      520.61      671.62     18.88 o 
  -2   4   3     1244.35     1146.97     25.79 o 
   0   4   3        0.69       11.92     16.22 o 
   2   4   3     8237.94     8102.40     80.62 o 
   4   4   3      902.51      941.24     31.86 o 
   6   4   3     1897.71     1971.23     74.58 o 
   8   4   3     2003.45     1998.01     96.46 o 
  10   4   3        1.06        7.06     56.84 o 
  12   4   3      249.29      274.71     76.79 o 
  14   4   3       13.48      -45.27     45.27 o 
  16   4   3      408.62      808.38    204.65 o 
 -21   5   3       85.95      213.82    111.55 o 
 -19   5   3      113.28      186.52     99.82 o 
 -17   5   3       96.89      -29.64     90.46 o 
 -15   5   3       10.45      102.81     85.65 o 
 -13   5   3      146.31      175.89     78.56 o 
 -11   5   3      407.50      519.95     49.35 o 
  -9   5   3       28.62       81.72     33.94 o 
  -7   5   3      140.81      127.20     29.41 o 
  -5   5   3     1453.80     1451.29     32.16 o 
  -3   5   3      196.19      217.27     34.42 o 
  -1   5   3      761.78      788.28     55.80 o 
   1   5   3      730.05      574.03     40.96 o 
   3   5   3     1045.50     1142.28     41.53 o 
   5   5   3      255.20      271.22     47.02 o 
   7   5   3       31.71       -5.38     36.82 o 
   9   5   3        9.55      -44.91     44.91 o 
  11   5   3       48.44      101.87     61.15 o 
  13   5   3      209.17      225.56     71.33 o 
  15   5   3        0.10       85.79     69.05 o 
 -20   6   3      231.61      402.21    113.28 o 
 -18   6   3      272.97      592.74    103.72 o 
 -16   6   3        1.13      -63.78     63.78 o 
 -14   6   3        9.42      -26.32     58.25 o 
 -12   6   3      100.39      168.33     67.30 o 
 -10   6   3     2144.35     2373.19     56.89 o 
  -8   6   3     1173.82     1301.19     61.44 o 
  -6   6   3      956.47     1000.69     65.93 o 
  -4   6   3     4541.98     4546.38    254.96 o 
  -2   6   3     2230.63     2220.22     64.57 o 
   0   6   3        9.91       15.19     46.68 o 
   2   6   3        0.88        9.32     70.93 o 
   4   6   3     2347.83     2250.76     71.60 o 
   6   6   3     2725.53     2751.38    106.79 o 
   8   6   3     1124.81     1120.57     50.45 o 
  10   6   3      931.50      999.57     76.95 o 
  12   6   3      480.02      620.67     54.73 o 
  14   6   3        2.82      315.30     78.50 o 
 -17   7   3       54.98      342.22     78.92 o 
 -15   7   3       63.61       -9.71    100.15 o 
 -13   7   3       88.45      144.99     88.44 o 
 -11   7   3        2.04      -25.91     53.84 o 
  -9   7   3      449.61      402.89     87.15 o 
  -7   7   3        6.98       59.01     66.56 o 
  -5   7   3      205.44      223.61     55.01 o 
  -3   7   3      494.43      427.20     70.92 o 
   1   7   3        0.23        5.54     67.38 o 
   3   7   3       87.72      285.97     87.30 o 
   5   7   3       62.12      -45.01     86.81 o 
   7   7   3        1.40       66.45     87.73 o 
   9   7   3       17.08      121.65     90.56 o 
  11   7   3      108.56       33.60     70.76 o 
 -14   8   3      129.59        9.72     94.50 o 
 -12   8   3     1041.06      681.29    110.19 o 
 -10   8   3     1423.83     1641.74    119.00 o 
  -8   8   3      560.37      505.91     88.39 o 
  -6   8   3       95.87       99.29     82.02 o 
  -4   8   3      569.20      555.97     84.23 o 
   2   8   3      208.33      136.17     77.23 o 
   4   8   3       74.32      240.66     87.36 o 
   6   8   3      209.09      317.76     90.37 o 
   8   8   3      242.73      -43.51     98.37 o 
  -9   9   3        4.90      -89.36     89.36 o 
  -7   9   3      538.83      768.11    107.23 o 
  -5   9   3      438.70      310.34     81.71 o 
   3   9   3       55.64       27.96     96.80 o 
   5   9   3      109.85        5.32     95.57 o 
 -24   0   4      139.67       25.79     97.19 o 
 -22   0   4     3865.01     4274.70    139.76 o 
 -20   0   4     3314.09     3213.47    119.47 o 
 -18   0   4       44.16      172.84     82.85 o 
 -16   0   4     5770.50     5881.19    120.14 o 
 -14   0   4      153.86      201.69     33.17 o 
 -12   0   4    14034.01    15051.92     97.92 o 
 -10   0   4     6256.23     6691.41     52.55 o 
  -8   0   4     6296.22     6107.99    198.15 o 
  -6   0   4     2116.63     1890.74     77.37 o 
  -4   0   4      533.65      587.54     38.78 o 
  -2   0   4    81718.45    82464.69    806.47 o 
   0   0   4   102051.55   102405.84    190.95 o 
   2   0   4    25733.23    25842.82     90.38 o 
   4   0   4     2369.71     2207.23     63.38 o 
   6   0   4      193.51      184.24     25.02 o 
   8   0   4      384.64      278.28     86.74 o 
  10   0   4     9843.78     9817.09    166.64 o 
  12   0   4     5744.85     6042.04    151.74 o 
  14   0   4       35.72      285.19     92.07 o 
  16   0   4      591.47      710.48    103.43 o 
  18   0   4      113.56       87.69     95.01 o 
 -25   1   4       10.41      -46.46     75.27 o 
 -23   1   4      116.21      173.62     97.90 o 
 -21   1   4        0.52        1.43    106.54 o 
 -19   1   4      290.83      341.06     91.38 o 
 -17   1   4       49.35       16.46     56.22 o 
 -15   1   4      446.25      522.03     30.02 o 
 -13   1   4      736.71      752.27     27.61 o 
 -11   1   4     3025.12     3448.11     27.04 o 
  -9   1   4      157.86      162.64     12.35 o 
  -7   1   4     1027.17      996.93     20.31 o 
  -5   1   4     4282.45     3963.31     36.10 o 
  -3   1   4        0.33       22.15     26.08 o 
  -1   1   4    26570.87    27369.34     78.35 o 
   1   1   4     6683.37     6442.79     36.01 o 
   3   1   4      855.73      946.94     18.65 o 
   5   1   4     2530.54     2670.21     32.33 o 
   7   1   4      549.12      487.66     24.22 o 
   9   1   4      426.52      392.63     53.70 o 
  11   1   4       17.91       -7.06     56.33 o 
  13   1   4      306.73      312.94     61.31 o 
  15   1   4       12.45       23.76    108.64 o 
  17   1   4        0.03       -3.71    187.69 o 
 -24   2   4      186.88      299.17    106.81 o 
 -22   2   4      473.19      450.08    103.34 o 
 -20   2   4     1500.26     1216.83    107.28 o 
 -18   2   4     1374.23     1485.98     66.92 o 
 -16   2   4       28.45       42.38     49.19 o 
 -14   2   4     1845.29     1749.95     48.52 o 
 -12   2   4       76.71       86.41     12.94 o 
 -10   2   4      155.86      130.34     13.34 o 
  -8   2   4     2947.16     2772.00     30.19 o 
  -6   2   4        4.99        1.70     15.94 o 
  -4   2   4    11081.86    11364.08     43.27 o 
  -2   2   4       48.56       64.58     13.65 o 
   0   2   4     5718.96     5561.72     41.86 o 
   2   2   4     1771.84     2072.10     44.90 o 
   4   2   4      373.86      351.81     15.24 o 
   6   2   4      173.70      133.12     24.60 o 
   8   2   4     1476.40     1500.74     90.96 o 
  10   2   4     1744.50     1942.52     68.92 o 
  12   2   4      666.25      786.20     62.20 o 
  14   2   4     1057.23     1319.81     81.58 o 
  16   2   4        7.95       50.62     74.93 o 
 -23   3   4      398.03      679.58    112.16 o 
 -21   3   4        8.18      -93.21     93.21 o 
 -19   3   4      201.92      264.85     93.84 o 
 -17   3   4     2478.39     2407.60    116.85 o 
 -15   3   4      597.79      692.94     87.44 o 
 -13   3   4      324.30      317.64     21.63 o 
 -11   3   4        0.24       54.00     33.30 o 
  -9   3   4      728.33      710.54     35.45 o 
  -7   3   4     6939.59     7544.46    104.29 o 
  -5   3   4     6394.84     6699.51     36.43 o 
  -3   3   4       13.42       29.86     12.40 o 
  -1   3   4      818.14      956.83     15.11 o 
   1   3   4      421.64      392.99     16.29 o 
   3   3   4     2085.68     2160.12     21.89 o 
   5   3   4     3043.60     3050.95     41.55 o 
   7   3   4      491.26      444.17     43.62 o 
   9   3   4     2694.34     2683.98     74.15 o 
  11   3   4     1102.58     1029.19     63.57 o 
  13   3   4      299.76      532.47     62.09 o 
  15   3   4      466.23      596.25     84.60 o 
  17   3   4       41.16      357.55     76.45 o 
 -22   4   4       62.51       82.48    103.20 o 
 -20   4   4        4.32      -88.49     94.83 o 
 -18   4   4     2451.41     2368.97    119.41 o 
 -16   4   4     3258.87     3380.05    125.77 o 
 -14   4   4      602.66      624.20     46.31 o 
 -12   4   4        8.50       18.37     39.17 o 
 -10   4   4       69.56       15.53     36.03 o 
  -8   4   4      294.57      295.03     19.75 o 
  -6   4   4    19055.27    19473.01    122.08 o 
  -4   4   4      755.01      723.57     22.67 o 
  -2   4   4     2144.90     1973.27     21.94 o 
   0   4   4      511.35      570.82     14.68 o 
   2   4   4       38.24       58.55     22.65 o 
   4   4   4       30.70       51.90     27.39 o 
   6   4   4      125.86      204.53     40.30 o 
   8   4   4     1768.52     1821.28     53.63 o 
  10   4   4        2.06       67.61     42.69 o 
  12   4   4      362.64      532.33     48.62 o 
  14   4   4      853.50      974.10    108.95 o 
  16   4   4      499.49      455.18    117.98 o 
 -21   5   4      950.08      961.76    117.46 o 
 -19   5   4      101.00      -15.63     99.02 o 
 -17   5   4        0.21      195.34     91.58 o 
 -15   5   4      266.76      189.95     85.23 o 
 -13   5   4      918.40      869.09     52.88 o 
 -11   5   4       57.89       68.41     42.90 o 
  -9   5   4      872.56      880.22     39.79 o 
  -7   5   4     2788.59     2708.89     52.38 o 
  -5   5   4     1110.37     1009.63     48.58 o 
  -3   5   4     1111.80     1139.26     34.13 o 
  -1   5   4      258.40      170.30     27.53 o 
   1   5   4      881.98      852.50     63.98 o 
   3   5   4      129.60      110.41     45.36 o 
   5   5   4      876.34      913.88     43.68 o 
   7   5   4     2211.85     1984.95     54.73 o 
   9   5   4      212.33      336.69     43.32 o 
  11   5   4      951.57     1199.89     55.81 o 
  13   5   4      147.07      181.43     48.65 o 
  15   5   4        2.56      -18.66     61.98 o 
 -20   6   4        6.58      145.81    101.82 o 
 -18   6   4      103.48      -90.27     90.27 o 
 -16   6   4     1396.91     1570.64    106.62 o 
 -14   6   4      285.42      182.84     55.04 o 
 -12   6   4      278.73      390.46     62.48 o 
 -10   6   4      177.07      284.28     40.07 o 
  -8   6   4       10.36      122.64     58.88 o 
  -6   6   4       32.52       81.95     49.09 o 
  -4   6   4     3360.45     3586.17    198.93 o 
  -2   6   4     1663.07     1512.75     58.64 o 
   0   6   4        2.84       17.41     46.41 o 
   2   6   4      283.06      427.38     78.45 o 
   4   6   4       68.50      -49.13     49.13 o 
   6   6   4      343.03      434.99     77.85 o 
   8   6   4     1024.58     1053.43     51.24 o 
  10   6   4       96.75      125.15     52.87 o 
  12   6   4       63.10       -1.42     50.97 o 
 -17   7   4      357.07      525.95    234.90 o 
 -15   7   4       43.18      107.37     85.46 o 
 -13   7   4      530.11      488.10     57.79 o 
 -11   7   4       33.93       64.23     50.58 o 
  -9   7   4      349.84      321.64     53.60 o 
  -7   7   4      585.94      617.97     67.67 o 
  -5   7   4     1802.97     1926.05     71.83 o 
  -3   7   4      618.76      602.42     86.26 o 
  -1   7   4     2574.78     2784.80    110.29 o 
   1   7   4     2114.20     1778.97    103.71 o 
   3   7   4     1090.06     1080.93     93.93 o 
   5   7   4      473.00      421.38     87.96 o 
   7   7   4      205.95       -4.85     55.51 o 
   9   7   4      891.10     1077.17    127.82 o 
  11   7   4      388.00      458.83    287.17 o 
 -14   8   4       14.12      -49.86     96.73 o 
 -12   8   4       18.32      -86.97     86.97 o 
 -10   8   4       10.43      119.70     91.60 o 
  -8   8   4       33.60      -62.59     91.77 o 
  -6   8   4        0.07       84.32     78.50 o 
  -4   8   4      446.94      434.37     77.26 o 
   2   8   4      489.99      359.08     88.87 o 
   4   8   4        1.77       58.74     89.70 o 
   6   8   4      132.47      334.19    101.79 o 
   8   8   4       40.36      -93.42     93.42 o 
 -11   9   4       91.52      104.92    101.54 o 
  -9   9   4       34.55      -89.33     92.04 o 
  -7   9   4      574.02      855.02    101.58 o 
  -5   9   4      154.06      -44.53     78.84 o 
   3   9   4       17.44      -19.51    101.28 o 
 -25   1   5       41.89      121.17     75.20 o 
 -23   1   5      423.01      446.98    119.39 o 
 -21   1   5      172.63      113.72     85.56 o 
 -19   1   5     1780.04     1769.02     73.63 o 
 -17   1   5     5301.80     5100.44     82.84 o 
 -15   1   5     6004.09     5871.00     62.07 o 
 -13   1   5    13822.83    13321.52     91.83 o 
 -11   1   5    10425.72    11084.77    102.05 o 
  -9   1   5     6301.86     6457.53     54.69 o 
  -7   1   5    16038.79    15763.55    100.21 o 
  -5   1   5     4208.81     3923.47     40.93 o 
  -3   1   5    40127.12    39955.75    324.14 o 
  -1   1   5     1632.31     1662.52     37.82 o 
   1   1   5     6626.08     6796.36     37.95 o 
   3   1   5      980.89      898.87     17.63 o 
   5   1   5     1124.07     1309.46     40.21 o 
   7   1   5      123.56      123.25     24.49 o 
   9   1   5     1120.61     1147.74     96.36 o 
  11   1   5     1120.81     1025.75    100.12 o 
  13   1   5      344.26      276.00    164.44 o 
  15   1   5      559.37      584.59    138.99 o 
  17   1   5      493.59      482.50    216.74 o 
 -24   2   5       15.11      -97.20     97.20 o 
 -22   2   5      316.20      384.48     99.90 o 
 -20   2   5       54.36        0.15     50.44 o 
 -18   2   5      139.30      169.20     53.34 o 
 -16   2   5     1699.17     1709.75     67.47 o 
 -14   2   5     4227.24     4307.81     41.85 o 
 -12   2   5     2959.97     2982.92     54.20 o 
 -10   2   5     1813.56     1656.67     32.32 o 
  -8   2   5      946.36     1003.26     22.57 o 
  -6   2   5    12904.31    12847.44     51.97 o 
  -4   2   5     1551.42     1748.04     29.36 o 
  -2   2   5     1342.00     1320.03     98.40 o 
   0   2   5       35.20       24.98     16.89 o 
   2   2   5     1216.71     1231.78     20.17 o 
   4   2   5     2670.90     2525.07     32.77 o 
   6   2   5     1242.75     1330.91     47.39 o 
   8   2   5       85.72       98.40     68.15 o 
  10   2   5        1.69       54.98     66.90 o 
  12   2   5      229.33      228.21     74.18 o 
  14   2   5      375.01      541.36     84.08 o 
  16   2   5       11.33      282.22    105.70 o 
 -25   3   5      235.74      430.86    119.74 o 
 -23   3   5      145.41      -18.56     99.35 o 
 -21   3   5      435.27      664.99    104.17 o 
 -19   3   5     1576.03     1319.17    107.81 o 
 -17   3   5      705.22      818.70     92.95 o 
 -15   3   5     5215.61     4918.27     73.11 o 
 -13   3   5     1372.66     1262.56    140.12 o 
 -11   3   5      210.94      183.93     20.24 o 
  -9   3   5       39.03       87.27     27.29 o 
  -7   3   5     8111.63     8683.77     49.41 o 
  -5   3   5     8123.64     8558.72     41.65 o 
  -3   3   5     7177.06     7100.95     35.86 o 
  -1   3   5    28022.69    27880.83    115.14 o 
   1   3   5     1828.99     2052.71     26.66 o 
   3   3   5     2925.91     3082.84     46.60 o 
   5   3   5     1617.30     1584.03     76.22 o 
   7   3   5     2777.68     2875.72    123.34 o 
   9   3   5      627.78      610.56     44.48 o 
  11   3   5      219.25      252.31     75.12 o 
  13   3   5     2552.01     3076.51    121.06 o 
  15   3   5      545.15      500.29     82.05 o 
 -24   4   5       76.13       37.50    112.05 o 
 -22   4   5      152.79       22.59     99.94 o 
 -20   4   5      522.03      576.48    107.36 o 
 -18   4   5     1393.13     1313.49    105.33 o 
 -16   4   5        0.71      134.14     81.18 o 
 -14   4   5      210.75      220.04     44.88 o 
 -12   4   5      809.83      806.02     83.95 o 
 -10   4   5      504.41      464.53     40.67 o 
  -8   4   5    14627.27    15153.61    101.34 o 
  -6   4   5      404.26      424.51     32.04 o 
  -4   4   5     2362.71     2279.84     24.25 o 
  -2   4   5     4028.41     3650.58     29.18 o 
   0   4   5      477.79      577.43     20.07 o 
   2   4   5       63.98       60.35     23.32 o 
   4   4   5      398.30      395.48     48.34 o 
   6   4   5      303.94      238.88     49.11 o 
   8   4   5     1679.67     1637.51    107.61 o 
  10   4   5       94.39      173.42     52.69 o 
  12   4   5      335.38      410.15     84.96 o 
  14   4   5      111.27      163.62     75.20 o 
 -21   5   5       95.86       45.57    100.79 o 
 -19   5   5      488.89      658.31    104.24 o 
 -17   5   5     1354.99     1104.16    102.68 o 
 -15   5   5       43.38      117.85     49.01 o 
 -13   5   5      114.47      162.67     54.51 o 
 -11   5   5       26.83       21.35     42.40 o 
  -9   5   5       73.91      122.01     34.47 o 
  -7   5   5     1692.23     1505.22     37.13 o 
  -5   5   5     1272.91     1190.66     25.57 o 
  -3   5   5      502.70      502.23     31.48 o 
  -1   5   5      139.29      140.21     33.54 o 
   1   5   5     6956.86     6972.03     76.11 o 
   3   5   5      365.98      332.99     38.04 o 
   5   5   5      836.63      721.85     54.55 o 
   7   5   5       94.76       50.84     70.88 o 
   9   5   5        7.16       82.24    104.19 o 
  11   5   5      540.64      482.71     59.81 o 
  13   5   5       32.10      -67.90     67.90 o 
 -20   6   5      363.28      382.73    105.59 o 
 -18   6   5      444.53      676.79    101.57 o 
 -16   6   5      172.35      141.66     87.94 o 
 -14   6   5      204.94       98.73     39.64 o 
 -12   6   5      816.32      772.41     44.77 o 
 -10   6   5       66.48       91.35     38.51 o 
  -8   6   5      137.71       75.21     49.89 o 
  -6   6   5        0.10       32.26     87.66 o 
  -4   6   5      835.27      798.05     51.72 o 
  -2   6   5     3086.66     2994.78     69.36 o 
   0   6   5     4277.85     4158.03     99.79 o 
   2   6   5     1653.81     1709.94    105.64 o 
   4   6   5       31.61      -32.79     56.92 o 
   6   6   5       12.83       65.96     46.76 o 
   8   6   5      129.05      251.73     53.19 o 
  10   6   5      596.11      596.48     59.93 o 
  12   6   5      131.63       44.15     62.82 o 
 -19   7   5        0.10      -97.56    104.71 o 
 -17   7   5       78.66      254.04     82.06 o 
 -15   7   5       59.93      297.50     94.68 o 
 -13   7   5      205.71      344.96    197.47 o 
 -11   7   5      148.69      115.64     53.46 o 
  -9   7   5      570.16      553.43    140.08 o 
  -7   7   5      353.78      366.89     57.54 o 
  -5   7   5      280.35      314.41     51.83 o 
  -3   7   5       30.23        6.29     47.06 o 
  -1   7   5      740.18      856.04     84.89 o 
   1   7   5     2229.71     2263.43    112.13 o 
   3   7   5       76.26      164.00     82.08 o 
   5   7   5       67.78      -68.98     97.62 o 
   7   7   5        0.33       10.61     49.23 o 
   9   7   5        1.80      -19.15     56.25 o 
 -16   8   5      636.66      600.52    112.50 o 
 -14   8   5      153.47      215.77     75.96 o 
 -12   8   5        1.75      262.50     74.77 o 
 -10   8   5       36.52      143.86     61.21 o 
  -8   8   5      216.35      205.39    149.45 o 
  -6   8   5      416.96      559.87     63.83 o 
  -4   8   5      124.83       99.81    143.97 o 
   2   8   5        5.76      -87.73     87.88 o 
   4   8   5       98.99       40.03     89.84 o 
   6   8   5       23.56      435.04    106.65 o 
 -11   9   5      461.75      335.03     96.36 o 
  -9   9   5      134.15      116.03     92.94 o 
  -7   9   5       56.25      121.67     76.72 o 
  -5   9   5       16.91      -63.54     84.44 o 
 -26   0   6      801.79     1052.53    119.56 o 
 -24   0   6       10.00       15.27     90.64 o 
 -22   0   6      516.38      513.89     95.46 o 
 -20   0   6      155.28      207.56     86.18 o 
 -18   0   6     3966.26     4009.82    108.82 o 
 -16   0   6        0.10      -26.61     62.23 o 
 -14   0   6     1330.42     1131.81     32.03 o 
 -12   0   6     2380.20     2500.51     38.36 o 
 -10   0   6     7704.91     7703.22     77.18 o 
  -8   0   6    19552.49    19803.07    222.35 o 
  -6   0   6     1018.62     1194.17     28.18 o 
  -4   0   6       69.44       95.03     26.79 o 
  -2   0   6    14217.88    14249.78    119.17 o 
   0   0   6    31627.52    29831.67    128.07 o 
   2   0   6    43639.80    45233.71    172.48 o 
   4   0   6       37.53      145.98     44.69 o 
   6   0   6     1819.89     1808.21     97.03 o 
   8   0   6       53.58      221.43     89.18 o 
  10   0   6     3219.08     3450.99    129.65 o 
  12   0   6       83.33      168.78     92.21 o 
  14   0   6      534.61      407.56    101.66 o 
 -25   1   6        0.23      -51.68     87.39 o 
 -23   1   6      373.49      425.98     71.40 o 
 -21   1   6       78.98       25.62     59.74 o 
 -19   1   6     1680.38     1718.26     66.61 o 
 -17   1   6      106.22      184.37     47.50 o 
 -15   1   6      673.48      892.58     24.41 o 
 -13   1   6      107.56      118.89     13.36 o 
 -11   1   6     2714.21     2770.86     30.11 o 
  -9   1   6       24.12       47.91     17.56 o 
  -7   1   6     1575.55     1738.24     32.21 o 
  -5   1   6      106.05       77.97     21.62 o 
  -3   1   6     6601.98     6379.97     92.25 o 
  -1   1   6     3874.94     4167.43     67.84 o 
   1   1   6     1745.56     1938.15     49.57 o 
   3   1   6      365.67      391.28     33.87 o 
   5   1   6       11.74      -29.54     29.54 o 
   7   1   6       14.53       23.06     77.27 o 
   9   1   6       51.25      -68.05     84.14 o 
  11   1   6      106.76       84.23    137.03 o 
  13   1   6      334.33      155.92     70.55 o 
  15   1   6        7.73      316.36    105.30 o 
 -26   2   6       23.96     -104.06    104.06 o 
 -24   2   6        2.37       66.82     99.49 o 
 -22   2   6       91.64       66.01     95.08 o 
 -20   2   6     3884.47     3423.99     79.22 o 
 -18   2   6      735.83      789.79     84.51 o 
 -16   2   6     2776.13     2492.22     89.36 o 
 -14   2   6     2408.06     2401.79     37.41 o 
 -12   2   6     1112.97     1060.74     23.83 o 
 -10   2   6       12.40       18.57     16.70 o 
  -8   2   6     3242.04     3629.53     50.49 o 
  -6   2   6     9148.41     9904.11     89.75 o 
  -4   2   6      263.90      227.08     18.86 o 
  -2   2   6    14071.27    13856.59     75.17 o 
   0   2   6     4123.57     4376.31     47.98 o 
   2   2   6     3196.86     3358.65     49.76 o 
   4   2   6     3132.47     3152.08     68.78 o 
   6   2   6       72.72       81.97     39.76 o 
   8   2   6     1285.06     1226.21     88.86 o 
  10   2   6        0.41        9.56     70.14 o 
  12   2   6     1756.57     1882.18    100.05 o 
  14   2   6      380.72      301.19     80.80 o 
 -23   3   6       34.22      193.13    101.89 o 
 -19   3   6     1486.64     1718.48    107.73 o 
 -17   3   6      657.16      567.53     89.94 o 
 -15   3   6     5631.12     5049.83    118.50 o 
 -13   3   6     2962.76     3036.77    228.07 o 
 -11   3   6      184.84      206.01     20.15 o 
  -9   3   6    15114.22    15437.45    104.55 o 
  -7   3   6       20.61       18.77     17.90 o 
  -5   3   6      846.02     1052.85     29.76 o 
  -3   3   6      424.87      441.64     16.77 o 
  -1   3   6     1863.32     1723.71     27.97 o 
   1   3   6     1319.93     1285.94     38.47 o 
   3   3   6      492.00      539.46     32.27 o 
   5   3   6     1735.70     1572.22     57.00 o 
   7   3   6      275.05      294.37     64.19 o 
   9   3   6      208.94      176.34     70.94 o 
  11   3   6       28.04      170.97     76.08 o 
  13   3   6        9.08      237.25     73.38 o 
 -24   4   6       77.58      113.76    110.52 o 
 -22   4   6      129.48      358.87    105.70 o 
 -20   4   6        4.10      -89.18     89.18 o 
 -18   4   6      222.09      284.55     87.15 o 
 -16   4   6     3412.36     3476.38    116.19 o 
 -14   4   6     2616.43     2251.62     67.65 o 
 -12   4   6       42.06      -22.62     47.83 o 
 -10   4   6      416.22      545.37    108.88 o 
  -8   4   6     2228.08     2449.88     49.94 o 
  -6   4   6       32.90       60.55     12.75 o 
  -4   4   6     9982.63    10259.17     62.28 o 
  -2   4   6     2834.92     2963.01     47.40 o 
   0   4   6      602.33      490.77     27.72 o 
   2   4   6       70.47      106.15     29.01 o 
   4   4   6      587.16      461.94     52.72 o 
   6   4   6       11.83      -46.36     46.36 o 
   8   4   6      962.75      939.02     58.90 o 
  10   4   6      376.84      490.76     79.43 o 
  12   4   6      126.26      266.09     79.69 o 
 -23   5   6       25.37        0.23    109.22 o 
 -21   5   6        7.45      252.02    105.45 o 
 -19   5   6     1024.08      794.88     96.22 o 
 -17   5   6      300.33      408.79     81.54 o 
 -15   5   6        7.04      -12.34     44.16 o 
 -13   5   6     3402.93     3462.02     72.70 o 
 -11   5   6      520.44      496.98     75.13 o 
  -9   5   6       31.93       41.29     33.46 o 
  -7   5   6      300.99      211.04     29.90 o 
  -5   5   6      209.03      193.98     19.17 o 
  -3   5   6     1296.60     1381.65     54.21 o 
  -1   5   6     2386.90     2527.53     81.94 o 
   1   5   6     3408.83     3431.34     59.88 o 
   3   5   6     1723.21     1784.92    107.09 o 
   5   5   6       45.04       22.17     74.36 o 
   7   5   6      101.21      222.98     51.14 o 
   9   5   6      150.59      286.94    233.08 o 
  11   5   6       94.19       65.23     71.82 o 
 -20   6   6        7.63      307.06    106.73 o 
 -18   6   6      226.99       67.03     90.94 o 
 -16   6   6       26.39       82.25     47.74 o 
 -14   6   6      173.41       93.97     48.62 o 
 -12   6   6      193.59      200.32     41.29 o 
 -10   6   6     1744.59     1723.17     51.26 o 
  -8   6   6     1809.60     1707.10     64.51 o 
  -6   6   6       21.49       48.98     46.00 o 
  -4   6   6      702.92      744.93     50.72 o 
  -2   6   6       56.63       50.17     66.67 o 
   0   6   6       45.43       15.14     38.20 o 
   2   6   6      494.74      515.56     43.52 o 
   4   6   6      333.62      285.92     50.19 o 
   6   6   6      585.97      647.94    110.78 o 
   8   6   6      279.74      329.84     60.38 o 
  10   6   6       13.20      276.02    100.99 o 
 -19   7   6       45.55      111.08    135.20 o 
 -17   7   6      467.03      578.89    125.31 o 
 -15   7   6      943.54     1268.93    144.61 o 
 -13   7   6        2.66       69.00    101.13 o 
 -11   7   6      693.10      695.18     60.59 o 
  -9   7   6     1088.06     1014.73    116.65 o 
  -7   7   6       80.65       70.54     71.15 o 
  -5   7   6       14.88       84.17     57.16 o 
  -3   7   6      178.78      126.70     76.48 o 
  -1   7   6      124.79       95.06     73.48 o 
   1   7   6     1538.27     1556.50    184.38 o 
   3   7   6      312.18      369.34    132.59 o 
   5   7   6      176.56      292.77     90.98 o 
   7   7   6      168.66      102.50     54.54 o 
 -16   8   6        1.84      151.44    102.86 o 
 -14   8   6      160.56       85.98     60.95 o 
 -12   8   6       11.50      -60.66     60.66 o 
 -10   8   6        8.80       -5.73     96.52 o 
  -8   8   6      942.11      960.00     68.25 o 
  -6   8   6        0.01       -7.62    117.40 o 
  -4   8   6        4.51       29.29     85.47 o 
  -2   8   6      302.21      480.22     94.89 o 
   2   8   6      150.77       31.39     88.69 o 
   4   8   6       40.06      -89.68     89.68 o 
 -11   9   6      252.23      283.93    114.61 o 
  -9   9   6       19.35       -6.54     62.07 o 
  -7   9   6      125.92      192.52     94.62 o 
 -27   1   7      567.42      282.87    112.50 o 
 -25   1   7      191.36      271.59     87.78 o 
 -23   1   7       19.67       25.66     64.94 o 
 -21   1   7       30.55       64.22     54.20 o 
 -19   1   7      114.33       87.58     51.01 o 
 -17   1   7      420.98      390.39     47.14 o 
 -15   1   7      819.36      800.18     83.91 o 
 -13   1   7     2266.21     2406.02     31.09 o 
 -11   1   7      254.09      303.13     19.94 o 
  -9   1   7       28.14        5.31     23.68 o 
  -7   1   7     1840.64     2022.40     26.22 o 
  -5   1   7       26.14       25.69     19.37 o 
  -3   1   7     8975.80     9496.32     77.11 o 
  -1   1   7     3622.80     3289.19     54.43 o 
   1   1   7     1377.60     1406.53     40.84 o 
   3   1   7      194.02      173.06     31.91 o 
   5   1   7     1559.07     1357.12     92.10 o 
   7   1   7      546.90      719.17    275.43 o 
   9   1   7      147.30        0.52     58.98 o 
  11   1   7       50.82      -20.74    127.80 o 
  13   1   7       10.99       75.83    195.86 o 
 -26   2   7      405.68      516.41    108.79 o 
 -24   2   7       64.50      109.29    102.28 o 
 -22   2   7       32.04       45.66     85.82 o 
 -20   2   7     3823.13     3623.71     78.74 o 
 -18   2   7      211.97      218.19     47.14 o 
 -16   2   7      621.90      603.86     46.29 o 
 -14   2   7       62.65      161.83     27.99 o 
 -12   2   7     1870.06     1960.78     27.97 o 
 -10   2   7      325.81      263.59     22.35 o 
  -8   2   7      173.06      319.69     25.61 o 
  -6   2   7      248.29      180.72     20.34 o 
  -4   2   7     1844.27     1955.66     36.09 o 
  -2   2   7     5070.81     5335.70     52.63 o 
   0   2   7     3515.67     3432.68     48.67 o 
   2   2   7      539.09      558.79     37.77 o 
   4   2   7        1.82        5.36     36.68 o 
   6   2   7     3079.60     2946.66    110.16 o 
   8   2   7      246.34      250.89     76.55 o 
  10   2   7       47.40       11.70     71.99 o 
  12   2   7      368.18      201.02     71.43 o 
  14   2   7        5.78      -64.24     64.24 o 
 -25   3   7      194.27      265.74    111.21 o 
 -23   3   7        4.76      -93.88     93.88 o 
 -21   3   7        3.27      156.57     92.59 o 
 -19   3   7      255.32      370.55     94.14 o 
 -17   3   7      641.61      459.75     81.55 o 
 -15   3   7     1287.68     1301.93     82.97 o 
 -13   3   7     1063.35     1075.46     39.46 o 
 -11   3   7     3646.06     3508.22     50.94 o 
  -9   3   7     2285.38     2548.47     39.97 o 
  -7   3   7       10.75       31.22     28.01 o 
  -5   3   7       31.89       81.73     17.01 o 
  -3   3   7    11964.54    12043.17     83.01 o 
  -1   3   7       10.36       -7.08     22.05 o 
   1   3   7     1250.84     1240.21     37.21 o 
   3   3   7     2563.26     2244.83    274.20 o 
   5   3   7        2.77      -39.43     42.56 o 
   7   3   7      241.44      248.27     71.95 o 
   9   3   7      370.09      405.02     71.53 o 
  11   3   7        1.26      150.87     74.54 o 
  13   3   7       17.45      110.83     78.87 o 
 -24   4   7      375.69      712.62    117.60 o 
 -22   4   7      634.25      474.59     99.25 o 
 -20   4   7      531.31      618.85     93.86 o 
 -18   4   7      332.53      368.73     84.42 o 
 -16   4   7     3593.52     3419.57     79.21 o 
 -14   4   7     4246.77     4240.57     75.49 o 
 -12   4   7      301.84      380.96     42.58 o 
 -10   4   7     1003.77      925.83     36.15 o 
  -8   4   7      543.31      473.21     26.03 o 
  -6   4   7     3382.44     3441.99     32.72 o 
  -4   4   7      948.51      959.89     40.55 o 
  -2   4   7       40.28       85.61     28.63 o 
   0   4   7      697.32      681.93     30.42 o 
   2   4   7     1473.08     1392.31     81.53 o 
   4   4   7     6717.70     6595.27     98.23 o 
   6   4   7      253.61      198.70     48.23 o 
   8   4   7      101.99      125.11     69.27 o 
  10   4   7      139.18      307.84     79.92 o 
  12   4   7       39.74      130.54     79.10 o 
 -23   5   7        6.20       88.48    109.31 o 
 -21   5   7        0.38      -94.45     94.45 o 
 -19   5   7       87.17      157.49     91.63 o 
 -17   5   7       59.35       90.64     77.81 o 
 -15   5   7       15.76       -2.94     43.75 o 
 -13   5   7       45.42       76.97     48.51 o 
 -11   5   7       50.83       56.96     45.97 o 
  -9   5   7      195.11      258.10     34.85 o 
  -7   5   7      146.40      127.39     18.22 o 
  -5   5   7      769.62      825.98     34.80 o 
  -3   5   7      318.07      351.60     50.96 o 
  -1   5   7      801.63      782.52     42.05 o 
   1   5   7        2.13        3.46     35.21 o 
   3   5   7      641.67      515.05     40.28 o 
   5   5   7       58.30       59.44     48.43 o 
   7   5   7       50.17      203.50     65.24 o 
   9   5   7       30.35       81.68     66.22 o 
  11   5   7       67.61      -32.40     78.15 o 
 -22   6   7      233.15      811.92    119.37 o 
 -20   6   7      107.86       19.63     99.15 o 
 -18   6   7      195.24      409.21     96.31 o 
 -16   6   7       50.51      130.49     49.99 o 
 -14   6   7      193.50      376.75    120.02 o 
 -12   6   7     1136.91     1173.62     66.59 o 
 -10   6   7     3171.00     3253.97    217.58 o 
  -8   6   7      939.02     1015.28     58.48 o 
  -6   6   7     1299.60     1169.30     56.13 o 
  -4   6   7      539.11      482.22     75.87 o 
  -2   6   7       87.28       28.04     71.45 o 
   0   6   7     1519.29     1448.54    108.90 o 
   2   6   7     1264.07     1207.12     50.93 o 
   4   6   7      682.14      773.48     59.16 o 
   6   6   7     1086.09     1007.24    242.37 o 
   8   6   7      393.92      415.80     62.68 o 
 -19   7   7      233.32       55.72    112.91 o 
 -17   7   7       73.83      174.11     90.14 o 
 -15   7   7      100.37       31.09    150.76 o 
 -13   7   7      663.37      520.55     73.91 o 
 -11   7   7      183.10      136.72     54.23 o 
  -9   7   7       12.37      -28.67     49.64 o 
  -7   7   7       15.20      -50.77     50.77 o 
  -5   7   7      175.37      306.04     83.77 o 
  -3   7   7      231.91      324.95     83.26 o 
  -1   7   7        0.37       -9.49     71.34 o 
   1   7   7       27.80       70.94    100.58 o 
   3   7   7        1.89      -74.86     74.97 o 
   5   7   7        2.78       88.58     73.56 o 
   7   7   7      146.30       73.78    135.10 o 
 -16   8   7        4.16      127.49     62.18 o 
 -14   8   7       60.19      119.48     61.08 o 
 -12   8   7     1516.51     1672.22    291.57 o 
 -10   8   7     1059.43     1274.83    130.65 o 
  -8   8   7      215.92      332.88    164.12 o 
  -6   8   7      892.50      814.29    102.00 o 
  -4   8   7       14.45      -76.61     76.61 o 
  -2   8   7     1125.30     1422.31    104.72 o 
 -11   9   7      148.04       48.57     67.24 o 
  -9   9   7      423.74      890.95    119.25 o 
  -7   9   7      229.01      419.81     99.60 o 
  -5   9   7       88.13      145.38     87.79 o 
 -26   0   8       85.11      226.54    103.01 o 
 -24   0   8      283.78      133.16     88.50 o 
 -22   0   8     2879.01     2981.84    114.34 o 
 -20   0   8     2090.83     2059.68     96.57 o 
 -18   0   8     1333.21     1532.60     85.24 o 
 -16   0   8      256.37      328.91     60.20 o 
 -14   0   8      503.95      615.59     93.74 o 
 -12   0   8      187.45      119.55     31.48 o 
 -10   0   8      486.26      794.54     37.26 o 
  -8   0   8     1154.73     1226.72     75.70 o 
  -6   0   8      396.25      470.89     29.14 o 
  -4   0   8     1507.14     1450.76     57.44 o 
  -2   0   8    17643.63    17579.52    109.68 o 
   0   0   8     5879.32     5802.68     85.52 o 
   2   0   8     1196.03     1262.81     84.69 o 
   4   0   8      122.78      174.81     81.92 o 
   6   0   8      379.57      415.23     91.86 o 
   8   0   8        5.81       -5.61     83.52 o 
  10   0   8      649.60      579.81     99.11 o 
  12   0   8      100.48      141.21     99.31 o 
 -27   1   8      599.40      608.14    114.42 o 
 -25   1   8      166.09      119.64     90.32 o 
 -23   1   8      303.19      332.22     64.29 o 
 -21   1   8     2001.50     2018.66     72.11 o 
 -19   1   8       25.84      -19.49     50.40 o 
 -17   1   8      168.19       89.77     44.90 o 
 -15   1   8     4875.27     5033.05    118.81 o 
 -13   1   8    10722.64    11452.98    120.92 o 
 -11   1   8      261.21      282.83     22.77 o 
  -9   1   8     1229.60     1387.66     25.82 o 
  -7   1   8     1646.37     1612.29     25.60 o 
  -5   1   8     7056.31     7141.08     90.84 o 
  -3   1   8     1335.76     1516.48     30.36 o 
  -1   1   8     1950.18     2167.98     39.03 o 
   1   1   8     1583.41      847.28    603.93 o 
   3   1   8     2783.70     2692.14    129.41 o 
   5   1   8       23.39       33.96    154.28 o 
   7   1   8      306.68      244.37     74.41 o 
   9   1   8      980.42      908.78    104.51 o 
  11   1   8      119.02       45.62    130.01 o 
  13   1   8      154.40      128.35    175.95 o 
 -26   2   8       24.34       68.70    106.28 o 
 -24   2   8      525.94      426.56     97.30 o 
 -22   2   8      529.30      535.42     53.71 o 
 -20   2   8     1270.58     1351.75    155.13 o 
 -18   2   8      148.12      172.51     48.19 o 
 -16   2   8       35.37       12.19     42.95 o 
 -14   2   8      927.58      910.38     54.76 o 
 -12   2   8     2422.25     2390.28     30.87 o 
 -10   2   8     3070.88     3071.90     42.09 o 
  -8   2   8      148.44       60.68     21.20 o 
  -6   2   8     3067.24     2789.34     34.67 o 
  -4   2   8       21.20       11.93     26.62 o 
  -2   2   8      164.77      198.54     31.27 o 
   0   2   8      315.39      263.63     23.69 o 
   2   2   8       63.39       72.35     31.41 o 
   4   2   8     3700.40     3966.99    119.37 o 
   6   2   8        8.64      -26.35     71.90 o 
   8   2   8      540.29      504.30     83.25 o 
  10   2   8      137.48      309.25    216.21 o 
  12   2   8      181.62      105.19     62.94 o 
 -25   3   8      301.53      -33.21    107.05 o 
 -23   3   8      194.24      304.72     97.64 o 
 -21   3   8       97.04       75.40     87.44 o 
 -19   3   8     3640.90     3620.40    124.62 o 
 -17   3   8     3960.01     4140.17    122.75 o 
 -15   3   8      160.19      120.77     25.93 o 
 -13   3   8     3495.64     3707.25     71.18 o 
 -11   3   8     4627.54     4393.74     55.64 o 
  -9   3   8      174.43      212.00     26.81 o 
  -7   3   8     6003.27     6438.43     62.51 o 
  -5   3   8     3001.23     2893.52     36.48 o 
  -3   3   8      201.52      221.42     39.86 o 
  -1   3   8      236.93      267.19     25.84 o 
   1   3   8       19.89       52.55     28.93 o 
   3   3   8     1713.87     1706.55     58.04 o 
   5   3   8        9.97      -71.80     71.80 o 
   7   3   8       22.27      -19.86     70.54 o 
   9   3   8      663.84      450.83     86.53 o 
  11   3   8       30.35       91.35     77.50 o 
 -22   4   8       72.13      270.30     98.11 o 
 -20   4   8       57.65       97.24     82.55 o 
 -18   4   8      524.29      421.81    101.22 o 
 -16   4   8     1619.49     1547.63     93.27 o 
 -14   4   8       49.33       11.40     67.46 o 
 -12   4   8      427.42      409.52     67.40 o 
 -10   4   8      963.83      994.99     67.06 o 
  -8   4   8     6957.92     7160.25     52.47 o 
  -6   4   8     3050.68     2999.02     56.51 o 
  -4   4   8       23.44      -21.94     23.18 o 
  -2   4   8      154.16      146.47     31.81 o 
   0   4   8       24.79       19.79     27.14 o 
   2   4   8       32.52       91.10     32.51 o 
   4   4   8      561.37      440.50     51.98 o 
   6   4   8     1101.27     1072.84     92.08 o 
   8   4   8      201.22      287.22     80.80 o 
  10   4   8      204.17      238.10     79.58 o 
 -23   5   8     1036.09      687.02    108.99 o 
 -21   5   8      155.31      304.10     96.91 o 
 -19   5   8        0.51       82.70     86.01 o 
 -17   5   8       59.38      136.56    122.23 o 
 -15   5   8      359.26      426.37     51.02 o 
 -13   5   8     1973.07     1919.45    150.89 o 
 -11   5   8     1813.99     1946.39     61.04 o 
  -9   5   8     2783.06     2839.93     75.93 o 
  -7   5   8     2534.56     2390.04     47.62 o 
  -5   5   8     4798.62     4324.77     68.84 o 
  -3   5   8       15.07      -11.91     44.76 o 
  -1   5   8        6.30       44.40     46.98 o 
   1   5   8      566.69      522.95     41.17 o 
   3   5   8     2424.61     2621.18    139.07 o 
   5   5   8     1448.58     1378.16    113.02 o 
   7   5   8      204.54      347.94     75.80 o 
   9   5   8      474.58      623.37     86.39 o 
 -22   6   8      162.24      -99.76    103.74 o 
 -20   6   8        0.56      311.90     94.54 o 
 -18   6   8       97.52      152.44     54.31 o 
 -16   6   8        0.12      -49.75     49.75 o 
 -14   6   8     1636.22     1514.37     64.49 o 
 -12   6   8     2381.89     2522.95     57.21 o 
 -10   6   8     1440.77     1413.17     62.98 o 
  -8   6   8     2654.43     2539.40     70.57 o 
  -6   6   8       38.15       82.90     69.93 o 
  -4   6   8     2374.62     2713.31    109.68 o 
  -2   6   8      128.03      126.20     48.14 o 
   0   6   8      141.92       54.35     47.03 o 
   2   6   8      590.96      622.47     45.70 o 
   4   6   8       80.51      166.86     54.32 o 
   6   6   8        2.19       34.22     54.55 o 
   8   6   8       24.96      -20.43     68.31 o 
 -19   7   8        9.81      -14.95     92.21 o 
 -17   7   8      194.03      178.47     59.50 o 
 -15   7   8       96.12      166.06     56.69 o 
 -13   7   8       13.31       78.09     53.06 o 
 -11   7   8      360.76      416.34     54.79 o 
  -9   7   8      974.25      989.72     72.27 o 
  -7   7   8      973.80     1049.79     90.46 o 
  -5   7   8      136.91      125.48     76.65 o 
  -3   7   8      669.46      780.12     87.80 o 
  -1   7   8      158.26      165.01     78.53 o 
   1   7   8      204.07      146.52     61.40 o 
   3   7   8      152.01       48.41     51.97 o 
   5   7   8      181.46      181.17     64.62 o 
 -16   8   8       16.16      429.56    182.14 o 
 -14   8   8        1.37       90.02    184.13 o 
 -12   8   8      113.09      197.86    158.32 o 
 -10   8   8      380.06      528.90    160.17 o 
  -8   8   8       85.65      317.92     96.44 o 
  -6   8   8      231.49      395.75     89.85 o 
  -4   8   8      140.41      146.12     82.31 o 
  -2   8   8      167.89      138.51     81.09 o 
  -9   9   8      602.81      434.45     93.11 o 
  -7   9   8      209.97      137.24     88.68 o 
  -5   9   8       66.49      328.52     95.19 o 
 -27   1   9       20.91      -38.44    174.35 o 
 -25   1   9      230.74      345.93     87.83 o 
 -23   1   9      439.59      458.94     58.53 o 
 -21   1   9     1257.61     1282.73     66.04 o 
 -19   1   9     2211.34     2102.16     67.45 o 
 -17   1   9      242.19      297.24     46.48 o 
 -15   1   9     3028.18     3034.81     75.26 o 
 -13   1   9     2595.36     2721.32     39.08 o 
 -11   1   9       30.64       24.63     26.97 o 
  -9   1   9       19.54       32.33     14.84 o 
  -7   1   9     2959.63     2613.84     33.29 o 
  -5   1   9     7495.34     7944.88     87.79 o 
  -3   1   9    13198.72    13440.04    164.95 o 
  -1   1   9     4628.37     4811.12     73.11 o 
   1   1   9       36.08       50.68     51.36 o 
   3   1   9      713.25      628.38     63.60 o 
   5   1   9      205.62      181.18     60.26 o 
   7   1   9      555.29      642.28     75.43 o 
   9   1   9      290.25      384.10     69.64 o 
  11   1   9      127.30      250.96    178.36 o 
 -26   2   9        5.45      -14.24     99.61 o 
 -24   2   9      732.93      669.08     95.10 o 
 -22   2   9      188.88      237.71     51.25 o 
 -20   2   9        2.46      -22.69     52.65 o 
 -18   2   9      637.15      673.59     52.98 o 
 -16   2   9      549.71      460.10     46.44 o 
 -14   2   9      481.33      523.88     31.21 o 
 -12   2   9      709.55      760.70     39.84 o 
 -10   2   9     1259.12     1124.09     33.30 o 
  -8   2   9      494.20      462.04     24.45 o 
  -6   2   9      120.46      151.31     27.77 o 
  -4   2   9      151.93       77.79     36.14 o 
  -2   2   9      643.43      566.59     44.07 o 
   0   2   9      641.14      534.00     37.09 o 
   2   2   9     1212.13     1327.47     87.76 o 
   4   2   9      608.95      614.61     82.25 o 
   6   2   9      173.69      154.52     75.17 o 
   8   2   9      230.12      230.42     74.48 o 
  10   2   9       49.68       68.12     62.58 o 
 -27   3   9        1.84     -100.93    115.62 o 
 -25   3   9       75.53      258.28     98.35 o 
 -23   3   9     1000.83     1213.69    104.52 o 
 -21   3   9       81.48      -55.50     84.13 o 
 -19   3   9     1417.66     1542.00    104.50 o 
 -17   3   9     7730.53     7777.66    147.53 o 
 -15   3   9       24.77      -12.92     28.70 o 
 -13   3   9      144.85      126.60     51.79 o 
 -11   3   9       32.14       40.54     33.04 o 
  -9   3   9     5973.15     5740.98    114.30 o 
  -7   3   9     4489.41     4744.86     41.10 o 
  -5   3   9     5114.71     5273.39     55.72 o 
  -3   3   9     5486.45     5563.22    108.01 o 
  -1   3   9      547.90      504.56     49.34 o 
   1   3   9      338.71      302.18     42.17 o 
   3   3   9      421.76      461.98     82.94 o 
   5   3   9      119.97      100.06     73.98 o 
   7   3   9      200.88      199.47     81.96 o 
   9   3   9     1030.34      864.85     95.52 o 
 -26   4   9       75.78        1.65    115.42 o 
 -24   4   9     1666.94     2103.31    126.13 o 
 -22   4   9       60.41      141.24     94.60 o 
 -20   4   9     2109.29     2045.70    110.42 o 
 -18   4   9     1373.42     1407.20     98.03 o 
 -16   4   9      966.77      967.70     86.62 o 
 -14   4   9       27.43      -64.34     64.34 o 
 -12   4   9     1068.17      936.41     74.00 o 
 -10   4   9     1799.61     1832.90     76.75 o 
  -8   4   9      214.34      261.42     28.10 o 
  -6   4   9     4468.37     4384.83     48.33 o 
  -4   4   9     2322.08     2229.16     47.28 o 
  -2   4   9      799.80      727.63     38.41 o 
   0   4   9     1200.20     1158.45     39.82 o 
   2   4   9      873.79      770.54    106.59 o 
   4   4   9      511.97      425.22     76.16 o 
   6   4   9      346.74      313.89     79.67 o 
   8   4   9     1218.60     1312.22    101.22 o 
 -23   5   9        0.28      355.07     98.73 o 
 -21   5   9     1058.35     1161.17    108.24 o 
 -19   5   9      508.57      479.63    134.11 o 
 -17   5   9       68.19       77.24    116.39 o 
 -15   5   9      317.27      179.17     50.33 o 
 -13   5   9      445.61      375.61     51.05 o 
 -11   5   9        7.85        7.95     46.37 o 
  -9   5   9      762.56      757.40     38.26 o 
  -7   5   9      445.75      495.31     45.98 o 
  -5   5   9        0.76       -5.57     44.70 o 
  -3   5   9      625.12      522.53     89.46 o 
  -1   5   9       13.75      139.40     47.92 o 
   1   5   9      343.79      197.76     52.44 o 
   3   5   9      355.00      387.50     51.22 o 
   5   5   9        7.20      133.08     74.00 o 
   7   5   9      146.94      188.80     78.40 o 
 -22   6   9      936.48     1377.30    116.29 o 
 -20   6   9      506.51      590.09     93.59 o 
 -18   6   9       46.81       22.79     52.02 o 
 -16   6   9       52.03       68.44     48.83 o 
 -14   6   9       35.80      -22.54     40.95 o 
 -12   6   9       66.04      180.57     45.14 o 
 -10   6   9      110.84       85.01     49.13 o 
  -8   6   9     1349.19     1306.93     91.29 o 
  -6   6   9       61.52      190.19     74.94 o 
  -4   6   9     1108.75     1237.41     87.70 o 
  -2   6   9     2108.81     2043.46     70.51 o 
   0   6   9      253.33      233.88     50.79 o 
   2   6   9        1.23      -58.33    103.78 o 
   4   6   9        0.35       62.90     53.13 o 
   6   6   9      478.54      631.86     89.80 o 
 -19   7   9      174.54      136.50     47.67 o 
 -17   7   9       60.24      209.05    154.96 o 
 -15   7   9        5.10      151.58     55.83 o 
 -13   7   9      119.61      266.88     67.06 o 
 -11   7   9       99.76       57.48     97.22 o 
  -9   7   9       22.74       78.59     74.43 o 
  -7   7   9       22.22       43.10     80.14 o 
  -5   7   9      174.42       38.92     77.97 o 
  -3   7   9      199.95      311.75     80.07 o 
  -1   7   9      316.43      389.88     82.85 o 
   1   7   9      410.11      170.52     52.95 o 
   3   7   9        0.76       54.52     71.82 o 
 -16   8   9      165.40      250.00     61.82 o 
 -14   8   9       47.67      -63.23     63.23 o 
 -12   8   9       12.27      -26.42     96.96 o 
 -10   8   9     1247.97     1129.05    104.42 o 
  -8   8   9      864.66     1128.58    104.94 o 
  -6   8   9       78.32      206.55     86.96 o 
  -4   8   9       72.84      105.12     85.04 o 
  -2   8   9        0.69      -84.71     84.71 o 
   0   8   9       95.80      -86.34     90.42 o 
 -26   0  10       88.24       -4.97     87.61 o 
 -24   0  10      765.45      733.99     89.17 o 
 -22   0  10     5922.02     5724.94    136.67 o 
 -20   0  10     6607.60     6300.46    135.12 o 
 -18   0  10      721.79      767.69     73.62 o 
 -16   0  10     3051.69     2581.14     86.82 o 
 -14   0  10     2598.68     2761.96     83.50 o 
 -12   0  10     1009.54     1134.46     50.34 o 
 -10   0  10     2465.22     2565.58     63.85 o 
  -8   0  10      789.84      996.11     41.16 o 
  -6   0  10     1781.05     1686.50     85.87 o 
  -4   0  10       38.59       31.83     55.26 o 
  -2   0  10     4865.81     5041.78    114.34 o 
   0   0  10      755.65      429.06     80.05 o 
   2   0  10     7600.11     7312.96    155.56 o 
   4   0  10      351.59      234.80     87.22 o 
   6   0  10      434.26      235.10     88.93 o 
   8   0  10        0.83       41.93     92.58 o 
  10   0  10      345.63      -13.59     95.49 o 
 -27   1  10        7.17       54.05    155.57 o 
 -25   1  10       12.16       17.90     60.34 o 
 -23   1  10      323.83      225.91     54.89 o 
 -21   1  10        7.46        1.40     53.92 o 
 -19   1  10       39.84      113.10     48.17 o 
 -17   1  10      446.23      530.93     48.31 o 
 -15   1  10      632.14      442.79     42.85 o 
 -13   1  10       10.81       67.39     27.66 o 
 -11   1  10      540.70      474.24     41.24 o 
  -9   1  10      947.08      856.81     23.83 o 
  -7   1  10     5723.05     5908.65    103.43 o 
  -5   1  10     2500.25     2614.44     46.47 o 
  -3   1  10      710.17      828.81     48.27 o 
  -1   1  10     3756.49     3843.94     76.46 o 
   1   1  10       27.05      141.17     53.47 o 
   3   1  10        5.08       16.63     95.13 o 
   5   1  10      493.86      365.27    107.73 o 
   7   1  10       80.46       41.24     65.81 o 
   9   1  10        9.36      104.42     67.54 o 
 -28   2  10      193.84      211.19    106.59 o 
 -26   2  10       96.15      -19.69     98.07 o 
 -24   2  10      388.23      378.35     95.45 o 
 -22   2  10      885.69      784.23     57.70 o 
 -20   2  10     7634.62     7374.04    101.49 o 
 -18   2  10     8848.52     8451.69     98.69 o 
 -16   2  10       46.52      114.70     48.93 o 
 -14   2  10     3278.71     3216.67     48.59 o 
 -12   2  10        9.50       18.86     33.33 o 
 -10   2  10     4646.49     4449.90     45.18 o 
  -8   2  10     1607.67     1663.81     38.47 o 
  -6   2  10     3162.56     3245.33     62.21 o 
  -4   2  10     7577.05     7271.08     86.83 o 
  -2   2  10     1679.68     1555.10     56.74 o 
   0   2  10     3349.47     3414.82    109.34 o 
   2   2  10       26.15       82.03     74.69 o 
   4   2  10      269.42      370.26     78.59 o 
   6   2  10      231.99      336.91     97.99 o 
   8   2  10      300.06      285.47     65.54 o 
  10   2  10      394.23      426.27     69.60 o 
 -27   3  10       17.69      138.30    105.96 o 
 -25   3  10       36.25      -34.42     91.65 o 
 -23   3  10      200.71      137.32     88.95 o 
 -21   3  10      411.90      513.14     96.19 o 
 -19   3  10       49.50      -11.94     86.88 o 
 -17   3  10      102.55       77.74     74.98 o 
 -15   3  10     1292.87     1322.28     38.60 o 
 -13   3  10        7.97       27.73     35.91 o 
 -11   3  10      732.41      770.60     41.09 o 
  -9   3  10     2372.43     2559.78     47.21 o 
  -7   3  10      159.72      151.93     25.23 o 
  -5   3  10     2433.54     2458.47     59.65 o 
  -3   3  10     1088.60     1086.05     85.53 o 
  -1   3  10     1089.78      945.26     40.10 o 
   1   3  10        4.32       51.92     74.05 o 
   3   3  10        5.03      -35.00     74.14 o 
   5   3  10       54.28      -12.95     72.19 o 
   7   3  10       11.31       -2.48     78.62 o 
   9   3  10       84.81       27.13     76.34 o 
 -26   4  10      132.33      531.50    115.91 o 
 -24   4  10      623.92      815.68    108.85 o 
 -22   4  10       14.99      -86.30     86.30 o 
 -20   4  10       98.69      145.49     82.67 o 
 -18   4  10     1408.16     1471.25     98.40 o 
 -16   4  10     5496.64     5230.65    126.01 o 
 -14   4  10     1625.80     1563.80     81.95 o 
 -12   4  10     1526.59     1721.61     82.19 o 
 -10   4  10      594.00      560.45    132.66 o 
  -8   4  10     1809.58     1795.18     52.36 o 
  -6   4  10     2276.14     2215.78     49.33 o 
  -4   4  10     3667.35     3740.59     58.83 o 
  -2   4  10      461.20      561.58     39.78 o 
   0   4  10      371.80      394.88     60.44 o 
   2   4  10      202.23      161.31     69.75 o 
   4   4  10        1.23      -77.99     77.99 o 
   6   4  10      202.28       79.05     77.05 o 
   8   4  10      156.66      371.58     88.45 o 
 -25   5  10       83.83      420.66    112.26 o 
 -23   5  10      127.64      230.14     95.29 o 
 -21   5  10     1564.34     1454.11    108.53 o 
 -19   5  10     1513.67     1545.18    159.69 o 
 -17   5  10      342.94      300.25     50.40 o 
 -15   5  10       55.53       49.84     48.53 o 
 -13   5  10     1063.84     1013.85     59.07 o 
 -11   5  10       95.51       81.39     35.40 o 
  -9   5  10      484.39      434.99     49.60 o 
  -7   5  10      434.89      496.15     47.99 o 
  -5   5  10      144.54      116.08     46.26 o 
  -3   5  10     4170.69     4087.69     83.46 o 
  -1   5  10     1521.30     1578.91     63.15 o 
   1   5  10      119.74      102.11     46.86 o 
   3   5  10      128.46      282.68     75.98 o 
   5   5  10       13.49      277.82     82.85 o 
   7   5  10       92.83      146.17     73.84 o 
 -22   6  10       20.12      108.15    102.75 o 
 -20   6  10       23.99      -53.60     53.60 o 
 -18   6  10      525.55      540.27     60.11 o 
 -16   6  10      402.01      473.77    172.78 o 
 -14   6  10      853.24      930.42     63.46 o 
 -12   6  10      452.02      506.56     41.91 o 
 -10   6  10      658.28      688.48     79.22 o 
  -8   6  10      386.49      425.67     79.85 o 
  -6   6  10      299.27      220.90     76.17 o 
  -4   6  10       13.18       24.66    100.06 o 
  -2   6  10      223.85      312.61     51.06 o 
   0   6  10       16.38      -25.45     48.82 o 
   2   6  10       86.12      156.40    147.45 o 
   4   6  10       22.27      163.36     72.17 o 
 -19   7  10      172.63      649.78    159.67 o 
 -17   7  10      195.96      346.28     62.18 o 
 -15   7  10      773.73      778.97     87.90 o 
 -13   7  10        0.24      126.15     54.61 o 
 -11   7  10       71.08      249.31     84.90 o 
  -9   7  10       85.71      250.04     84.32 o 
  -7   7  10      460.59      552.90     91.10 o 
  -5   7  10      903.41      873.71     97.26 o 
  -3   7  10       72.02       -7.66     80.30 o 
  -1   7  10       14.96       49.73    152.34 o 
   1   7  10      604.13      324.69     80.56 o 
 -16   8  10      131.02       47.48    168.92 o 
 -14   8  10      147.26      -69.05     69.05 o 
 -12   8  10      340.71      232.35     83.26 o 
 -10   8  10       52.28      -84.98     84.98 o 
  -8   8  10        4.68      -18.93     82.03 o 
  -6   8  10        3.70      145.65     91.09 o 
  -4   8  10        1.09       90.98     86.30 o 
 -29   1  11      180.04      238.67    108.96 o 
 -27   1  11       66.71       41.40    103.28 o 
 -25   1  11      362.74      310.19     60.70 o 
 -23   1  11      224.56      256.98     59.12 o 
 -21   1  11     2410.54     2219.61     73.58 o 
 -19   1  11      623.18      692.38     54.62 o 
 -17   1  11     3917.80     3894.78    167.13 o 
 -15   1  11      552.84      457.77    116.26 o 
 -13   1  11      316.39      313.66     42.86 o 
 -11   1  11     2649.29     2853.51     55.11 o 
  -9   1  11     1480.91     1656.14     31.56 o 
  -7   1  11      765.99      689.75     30.72 o 
  -5   1  11      830.25      884.85     38.96 o 
  -3   1  11     5050.75     5070.91     84.17 o 
  -1   1  11     4465.19     4478.24    182.36 o 
   1   1  11      164.60      229.98     57.43 o 
   3   1  11       35.92      121.15     54.06 o 
   5   1  11       52.34      172.49     60.40 o 
   7   1  11       29.37       94.90     70.88 o 
   9   1  11      127.00      188.19     64.45 o 
 -28   2  11       31.69      260.56    107.81 o 
 -26   2  11      116.27      314.10    104.01 o 
 -24   2  11      120.09       -9.45     84.73 o 
 -22   2  11      322.35      280.62     54.85 o 
 -20   2  11      105.59       96.14     51.05 o 
 -18   2  11      153.33      224.27     50.05 o 
 -16   2  11     1438.63     1427.22     73.57 o 
 -14   2  11      340.28      317.49     46.29 o 
 -12   2  11      146.90      218.91     68.32 o 
 -10   2  11       42.55       96.36     37.00 o 
  -8   2  11       72.88       83.50     25.11 o 
  -6   2  11     1517.97     1757.16     85.43 o 
  -4   2  11      704.88      788.33     50.40 o 
  -2   2  11        5.57      -35.05     45.54 o 
   0   2  11      248.23      169.96     75.68 o 
   2   2  11      268.25      328.74     56.18 o 
   4   2  11       30.82       32.26     54.75 o 
   6   2  11      139.71      266.68     64.63 o 
   8   2  11       13.66      111.20     77.42 o 
 -27   3  11      296.57      178.72     98.97 o 
 -25   3  11      637.83      557.37    101.21 o 
 -23   3  11       11.10      -12.27     93.83 o 
 -21   3  11      175.45      -10.20     83.29 o 
 -19   3  11     2932.10     2814.27    116.25 o 
 -17   3  11      433.60      306.27     55.03 o 
 -15   3  11     2882.88     2830.91     69.86 o 
 -13   3  11     4018.54     4179.99     67.89 o 
 -11   3  11      122.71      117.92     40.53 o 
  -9   3  11     2034.55     1799.76     43.52 o 
  -7   3  11     1646.39     1655.05     37.33 o 
  -5   3  11     2608.80     2498.90     68.13 o 
  -3   3  11      394.75      337.16     49.27 o 
  -1   3  11     2290.91     2295.85     99.96 o 
   1   3  11     1159.80     1035.14     89.06 o 
   3   3  11        2.04      -74.16     74.16 o 
   5   3  11      779.37      800.17     91.33 o 
   7   3  11       19.79      134.21    213.43 o 
 -26   4  11       90.01      251.28    103.94 o 
 -24   4  11      169.15      -33.11     96.76 o 
 -22   4  11       52.69      205.41     90.22 o 
 -20   4  11      458.35      308.34     86.26 o 
 -18   4  11     4807.53     5175.83    136.60 o 
 -16   4  11     2542.33     2616.74    103.14 o 
 -14   4  11      150.21      102.72     65.45 o 
 -12   4  11     3013.02     2943.35     95.86 o 
 -10   4  11      943.09      739.36     96.82 o 
  -8   4  11      310.67      311.54     33.57 o 
  -6   4  11      514.76      517.86     38.29 o 
  -4   4  11      441.10      515.57     43.67 o 
  -2   4  11     1393.06     1465.64     48.75 o 
   0   4  11      544.13      594.36     78.13 o 
   2   4  11      211.59       81.35     75.97 o 
   4   4  11      489.55      254.55     82.65 o 
   6   4  11       12.36       20.70     79.54 o 
 -25   5  11        3.71       45.21    102.60 o 
 -23   5  11      730.19      595.46    104.33 o 
 -21   5  11      171.55       89.73    103.80 o 
 -19   5  11       69.62      -19.07     81.18 o 
 -17   5  11     1303.04     1339.41     63.24 o 
 -15   5  11      596.01      517.52    104.95 o 
 -13   5  11      293.78      240.15     49.66 o 
 -11   5  11      103.26      113.90     48.59 o 
  -9   5  11      234.11      271.85     75.54 o 
  -7   5  11      407.45      354.73     39.97 o 
  -5   5  11      238.24      299.48     51.22 o 
  -3   5  11      412.16      397.63     48.17 o 
  -1   5  11      224.33      160.23     68.63 o 
   1   5  11      107.40       73.20     66.59 o 
   3   5  11      327.07      461.89     78.86 o 
   5   5  11       72.29      338.78     86.53 o 
 -22   6  11       97.11       49.00     97.47 o 
 -20   6  11       21.52      142.65     79.33 o 
 -18   6  11      133.93      180.10    136.31 o 
 -16   6  11      761.87     1048.04    146.91 o 
 -14   6  11       56.92       55.31     55.00 o 
 -12   6  11      798.23     1024.73     93.05 o 
 -10   6  11      842.62      896.71     91.09 o 
  -8   6  11       23.17       58.96     74.75 o 
  -6   6  11       27.28      -73.71     73.71 o 
  -4   6  11        5.45       11.91    130.10 o 
  -2   6  11      244.16      205.41     52.53 o 
   0   6  11     1035.03     1207.95     91.81 o 
   2   6  11      709.55      892.11     89.80 o 
 -19   7  11       34.57      -40.12     77.29 o 
 -17   7  11      123.16      114.63    194.31 o 
 -15   7  11       19.03      -30.79     61.38 o 
 -13   7  11      238.76      102.24     81.45 o 
 -11   7  11      478.12      387.54     83.89 o 
  -9   7  11      152.31      259.51     88.14 o 
  -7   7  11       50.75      224.91     88.41 o 
  -5   7  11       43.87       49.93     75.99 o 
  -3   7  11      115.65       10.02     76.23 o 
  -1   7  11       69.31      423.51     88.71 o 
 -16   8  11        6.52       95.89     61.93 o 
 -14   8  11     1724.01     1879.44    116.15 o 
 -12   8  11        6.22      -18.37     89.80 o 
 -10   8  11        7.09      -90.47     90.47 o 
  -8   8  11        1.90      -73.24     73.24 o 
  -6   8  11       65.86      117.68     76.08 o 
  -4   8  11      115.34      484.02    103.09 o 
 -28   0  12       30.68      215.05    102.10 o 
 -26   0  12      532.66      508.32     93.68 o 
 -24   0  12       55.20       23.68     82.55 o 
 -22   0  12      262.26      326.25     84.55 o 
 -20   0  12        9.20      -15.86     69.16 o 
 -18   0  12     2000.13     1973.06     92.44 o 
 -16   0  12        0.68       61.98     65.03 o 
 -14   0  12     1803.79     1713.89     78.61 o 
 -12   0  12       66.16       29.31     56.30 o 
 -10   0  12      957.07     1105.01     92.64 o 
  -8   0  12        2.43       22.39     46.99 o 
  -6   0  12       71.54       95.96     40.69 o 
  -4   0  12     2570.85     2314.63     95.33 o 
  -2   0  12     1006.93      953.72     93.62 o 
   0   0  12     1894.82     1706.65    105.41 o 
   2   0  12      279.52      314.47     84.66 o 
   4   0  12      123.08        6.20     87.92 o 
   6   0  12       92.41      -63.09     95.77 o 
 -29   1  12      175.73      340.15    198.70 o 
 -27   1  12       25.40       35.17     66.62 o 
 -25   1  12       12.35       32.59     60.73 o 
 -23   1  12       27.62      -57.89     57.89 o 
 -21   1  12      566.24      440.89     58.19 o 
 -19   1  12      128.85      141.07     48.37 o 
 -17   1  12       66.08       12.78     46.36 o 
 -15   1  12       29.26       86.29     42.20 o 
 -13   1  12      109.35       45.85     43.27 o 
 -11   1  12     1355.83     1483.65     38.48 o 
  -9   1  12      133.92       93.60     24.85 o 
  -7   1  12     1411.52     1326.16     49.54 o 
  -5   1  12        0.30       26.46     37.24 o 
  -3   1  12      454.33      347.41     52.20 o 
  -1   1  12     2577.84     2564.36     89.65 o 
   1   1  12      233.51      280.35     54.45 o 
   3   1  12       58.52       44.94     56.39 o 
   5   1  12        2.65       40.54    100.03 o 
   7   1  12        4.27       19.85     65.18 o 
 -28   2  12     1058.61     1100.55    118.38 o 
 -26   2  12        7.80      -93.60     93.60 o 
 -24   2  12       36.19      167.45     87.95 o 
 -22   2  12      556.32      517.49     60.79 o 
 -20   2  12      773.95      719.06     54.75 o 
 -18   2  12      709.89      605.71     75.96 o 
 -16   2  12     1163.03     1197.56     53.37 o 
 -14   2  12      624.29      522.07     46.42 o 
 -12   2  12     1994.54     2009.32     43.98 o 
 -10   2  12      995.20     1031.96     49.36 o 
  -8   2  12      255.59      256.57     37.63 o 
  -6   2  12       97.56       79.47     44.14 o 
  -4   2  12       53.03       25.86     39.20 o 
  -2   2  12     2443.04     2405.02     59.18 o 
   0   2  12        0.20       33.00     51.95 o 
   2   2  12      426.42      568.58     74.67 o 
   4   2  12      689.79      914.71     70.96 o 
   6   2  12       50.95      169.99     63.30 o 
 -27   3  12      218.54      418.37    106.46 o 
 -25   3  12       69.25       -2.95     92.12 o 
 -23   3  12        0.25      -44.37     92.02 o 
 -21   3  12      527.73      523.73     95.73 o 
 -19   3  12      240.85      105.29     77.40 o 
 -17   3  12      733.91      565.48     54.36 o 
 -15   3  12        2.12       16.67     43.31 o 
 -13   3  12      553.02      629.29     44.72 o 
 -11   3  12     2084.41     1858.41     45.83 o 
  -9   3  12     1640.63     1659.65     45.57 o 
  -7   3  12     2637.27     2536.76     86.56 o 
  -5   3  12       27.26       75.04     46.15 o 
  -3   3  12      758.04      467.45     57.53 o 
  -1   3  12      600.82      674.32    117.18 o 
   1   3  12      206.26      186.67    101.27 o 
   3   3  12       56.28      174.98     77.08 o 
   5   3  12       77.33      219.46    204.46 o 
 -26   4  12        2.76      259.20    106.22 o 
 -24   4  12      122.58       87.10     95.99 o 
 -22   4  12       29.36      -71.41     87.43 o 
 -20   4  12       30.01      110.28     83.20 o 
 -18   4  12      207.32      179.60     78.21 o 
 -16   4  12      191.21      119.46     77.28 o 
 -14   4  12     3166.17     3105.58    107.07 o 
 -12   4  12        0.39      122.78     60.44 o 
 -10   4  12        5.67       38.75     43.20 o 
  -8   4  12      214.07      298.36     37.49 o 
  -6   4  12        3.96       42.07     44.05 o 
  -4   4  12        5.79      -53.40     53.40 o 
  -2   4  12       23.04       87.66     46.19 o 
   0   4  12       15.60       -8.87     69.97 o 
   2   4  12        4.45      -73.03     73.03 o 
   4   4  12      136.67       50.49     83.84 o 
 -25   5  12      230.00      503.46    109.68 o 
 -23   5  12       67.25        4.75     94.99 o 
 -21   5  12      205.24      237.87     92.43 o 
 -19   5  12     1705.12     1632.57     70.63 o 
 -17   5  12      229.21      143.92     73.19 o 
 -15   5  12       76.24       78.67     70.97 o 
 -13   5  12     1781.07     1935.12     67.07 o 
 -11   5  12     1217.22     1408.42     60.18 o 
  -9   5  12      606.04      635.89     56.45 o 
  -7   5  12     2287.14     2121.75     53.98 o 
  -5   5  12      156.12      195.41    106.62 o 
  -3   5  12       36.96       72.42     46.45 o 
  -1   5  12      275.07      227.40     74.54 o 
   1   5  12      822.74      791.98     89.28 o 
   3   5  12      534.86      737.63     91.06 o 
 -22   6  12       99.40      364.12    310.57 o 
 -20   6  12       17.14      175.94     53.32 o 
 -18   6  12      191.11      164.89     55.08 o 
 -16   6  12        0.31       41.88     53.01 o 
 -14   6  12       88.40      231.39     93.43 o 
 -12   6  12      106.46      181.63     76.20 o 
 -10   6  12      894.88     1028.32     94.76 o 
  -8   6  12     1212.79     1281.68     96.89 o 
  -6   6  12       40.91      -31.14     48.06 o 
  -4   6  12        8.61       37.48     76.77 o 
  -2   6  12        5.05       24.88     66.47 o 
   0   6  12       39.45      197.34     73.76 o 
 -19   7  12       11.48      -54.70     54.70 o 
 -17   7  12      903.33      907.18    220.28 o 
 -15   7  12      650.62      466.04     92.74 o 
 -13   7  12      240.16       55.45     76.85 o 
 -11   7  12      139.11      102.16     78.42 o 
  -9   7  12      183.20      361.07     86.36 o 
  -7   7  12      120.74      173.89     85.61 o 
  -5   7  12       36.02       86.54     85.91 o 
 -14   8  12        2.78      480.74    102.63 o 
 -12   8  12      232.82      338.35    100.69 o 
 -10   8  12        1.92       -9.68     91.22 o 
  -8   8  12        0.15      -83.55     83.55 o 
 -29   1  13        7.72      260.61     72.73 o 
 -27   1  13      905.36      961.64     74.66 o 
 -25   1  13     1569.28     1442.18     75.21 o 
 -23   1  13      620.82      680.78     60.94 o 
 -21   1  13       24.33       51.63     52.51 o 
 -19   1  13      351.23      308.88     51.18 o 
 -17   1  13       90.12      194.41     71.54 o 
 -15   1  13        2.43       -1.66     44.74 o 
 -13   1  13       47.98       57.70     28.38 o 
 -11   1  13      220.97      229.56     30.50 o 
  -9   1  13     2893.04     2938.14     88.08 o 
  -7   1  13      124.42       36.24     32.44 o 
  -5   1  13        5.62       31.81     39.09 o 
  -3   1  13     1171.84     1255.21     66.68 o 
  -1   1  13       19.37        9.62     52.57 o 
   1   1  13      960.20      694.33     65.10 o 
   3   1  13       83.53       49.93     55.83 o 
   5   1  13      221.84      209.68     72.77 o 
 -28   2  13        1.18      -95.58     95.58 o 
 -26   2  13      738.79      780.99    105.59 o 
 -24   2  13       71.33       52.32     57.88 o 
 -22   2  13      850.60      904.31     66.88 o 
 -20   2  13      394.10      419.88     95.21 o 
 -18   2  13      231.43      176.23     59.12 o 
 -16   2  13     2798.52     3093.92     74.18 o 
 -14   2  13       17.93       80.05     44.65 o 
 -12   2  13        6.27        2.54     32.52 o 
 -10   2  13     1933.35     1962.26     78.50 o 
  -8   2  13       76.96       92.99     36.52 o 
  -6   2  13       24.66       41.98     39.50 o 
  -4   2  13     1835.31     1943.05     55.24 o 
  -2   2  13        2.67      -24.19     41.83 o 
   0   2  13        4.30        4.51     52.29 o 
   2   2  13        0.07       64.91     58.50 o 
   4   2  13       13.83      122.64     58.34 o 
 -27   3  13        8.36      -99.08     99.08 o 
 -25   3  13      238.99      405.38     99.54 o 
 -23   3  13      566.20      451.22     94.91 o 
 -21   3  13       49.01      -79.45     79.45 o 
 -19   3  13     1645.51     1691.19    101.96 o 
 -17   3  13     1519.26     1349.90    150.57 o 
 -15   3  13      102.16       81.15     46.18 o 
 -13   3  13      349.73      314.66     45.43 o 
 -11   3  13     1103.69     1184.10     98.41 o 
  -9   3  13      367.51      345.71     65.30 o 
  -7   3  13     2096.79     1984.89     52.24 o 
  -5   3  13     1355.56     1461.66    109.28 o 
  -3   3  13        2.85      -48.57     48.57 o 
  -1   3  13       24.15       45.64     53.40 o 
   1   3  13      144.96      162.39     60.18 o 
   3   3  13       95.33      113.99     63.05 o 
 -26   4  13      826.19      834.03    112.81 o 
 -24   4  13     1053.35     1122.61    112.28 o 
 -22   4  13     1782.28     2080.07    118.11 o 
 -20   4  13        8.04      -78.03     78.03 o 
 -18   4  13       65.19      126.67     75.78 o 
 -16   4  13       29.55      -17.60     72.44 o 
 -14   4  13     4100.47     4141.70    117.91 o 
 -12   4  13      391.88      242.75     94.90 o 
 -10   4  13      631.67      487.65     39.50 o 
  -8   4  13     3515.22     3386.70    108.99 o 
  -6   4  13       68.23       68.15     44.07 o 
  -4   4  13       19.73       -9.17     36.95 o 
  -2   4  13       33.40      162.20     52.20 o 
   0   4  13        4.56      -71.43     71.43 o 
   2   4  13       14.28      -76.57     76.57 o 
 -23   5  13        6.73      134.17     57.61 o 
 -21   5  13      779.95      651.46     96.55 o 
 -19   5  13      580.33      439.53     86.36 o 
 -17   5  13       62.72      212.21     75.92 o 
 -15   5  13       64.36        9.58     68.71 o 
 -13   5  13      605.03      628.07     76.87 o 
 -11   5  13       42.89       75.44     67.87 o 
  -9   5  13       62.41       68.87     35.52 o 
  -7   5  13       23.35        0.39     43.92 o 
  -5   5  13        4.20      103.60     78.03 o 
  -3   5  13       48.42      201.01     75.27 o 
  -1   5  13       67.40       46.18     75.19 o 
   1   5  13        4.99      -10.48     71.86 o 
 -22   6  13      446.96      616.67    148.74 o 
 -20   6  13      287.76      127.96     82.86 o 
 -18   6  13       96.66      139.97     81.79 o 
 -16   6  13       86.33      127.51     54.63 o 
 -14   6  13      175.66       58.61     67.32 o 
 -12   6  13      545.53      661.08     90.37 o 
 -10   6  13      636.19      811.16     86.15 o 
  -8   6  13      268.14      350.95     78.49 o 
  -6   6  13      106.44       10.74     49.68 o 
  -4   6  13      374.92      309.33     55.69 o 
  -2   6  13      130.54      166.09     73.45 o 
 -19   7  13        2.10      -11.16     81.45 o 
 -17   7  13        9.99       35.73     75.47 o 
 -15   7  13       17.22       54.79     83.12 o 
 -13   7  13       37.50       -7.08     74.19 o 
 -11   7  13      268.07      120.26     83.32 o 
  -9   7  13       10.44       11.46     75.46 o 
  -7   7  13       64.93      406.02     92.69 o 
  -5   7  13        0.00       53.87     79.46 o 
 -28   0  14       12.89       58.64     91.32 o 
 -26   0  14       48.45      -90.61     90.61 o 
 -24   0  14      511.88      587.09     88.34 o 
 -22   0  14     1252.11     1468.67     93.58 o 
 -20   0  14     1406.25     1380.24     94.74 o 
 -18   0  14     2513.56     2509.59     99.50 o 
 -16   0  14      125.18      180.42     68.82 o 
 -14   0  14       15.20       30.60     68.33 o 
 -12   0  14      858.89      841.66     81.39 o 
 -10   0  14     2285.45     2201.61    155.05 o 
  -8   0  14     1553.74     1645.08    103.61 o 
  -6   0  14      843.18     1006.89     58.54 o 
  -4   0  14      340.74      435.51     73.68 o 
  -2   0  14      142.94      166.16     77.88 o 
   0   0  14     1109.88      584.85     97.87 o 
   2   0  14       71.46       -7.34     96.35 o 
   4   0  14      434.05      474.29    110.44 o 
 -29   1  14      144.98      -21.38     67.45 o 
 -27   1  14      322.34      447.92     72.10 o 
 -25   1  14      942.49      923.65     69.61 o 
 -23   1  14      891.49      662.58     61.17 o 
 -21   1  14      259.04      315.99     55.64 o 
 -19   1  14      371.82      261.04     70.99 o 
 -17   1  14      734.36      781.03     65.73 o 
 -15   1  14      526.11      673.53     55.02 o 
 -13   1  14      424.82      493.42     50.61 o 
 -11   1  14     3216.32     3315.66     56.06 o 
  -9   1  14       89.33       90.14     29.29 o 
  -7   1  14      176.21      178.48     36.12 o 
  -5   1  14      250.10      295.09     67.87 o 
  -3   1  14      931.78      811.96     67.98 o 
  -1   1  14        5.67       49.07     55.27 o 
   1   1  14      319.16      390.14     63.83 o 
   3   1  14        3.02       16.55     58.08 o 
 -28   2  14       82.67       44.51     94.93 o 
 -26   2  14      465.18      386.39     98.17 o 
 -24   2  14      369.48      509.67     78.28 o 
 -22   2  14     2064.58     2168.32    152.07 o 
 -20   2  14     3452.41     3284.54     78.53 o 
 -18   2  14      922.90      838.27     81.24 o 
 -16   2  14     2164.49     2148.24     72.51 o 
 -14   2  14        4.03      -10.35     46.14 o 
 -12   2  14      450.34      417.02     37.14 o 
 -10   2  14     2622.53     2609.75     55.30 o 
  -8   2  14     2219.77     2339.73     57.50 o 
  -6   2  14     1997.41     2042.78     55.79 o 
  -4   2  14      271.47      325.59     43.89 o 
  -2   2  14      705.02      742.52     83.46 o 
   0   2  14        1.01       10.56     78.09 o 
   2   2  14       31.11       -9.44     60.88 o 
 -27   3  14        0.41       37.68    104.40 o 
 -23   3  14      392.43      618.75     97.22 o 
 -21   3  14        0.19       66.03     81.32 o 
 -19   3  14      244.22       90.36     79.00 o 
 -17   3  14     2487.80     2386.56     68.16 o 
 -15   3  14      557.09      515.98     52.40 o 
 -13   3  14      802.69      746.75     68.91 o 
 -11   3  14      329.12      346.77     39.37 o 
  -9   3  14      820.55      797.87     49.79 o 
  -7   3  14      853.56      916.54     64.19 o 
  -5   3  14      109.77      145.35     40.65 o 
  -3   3  14       32.74      -16.33     57.92 o 
  -1   3  14       13.15       83.11     54.01 o 
   1   3  14       19.66        4.85     45.41 o 
 -26   4  14       72.34      275.88    106.55 o 
 -24   4  14      163.26      -47.54     97.03 o 
 -22   4  14      114.51      273.75     91.61 o 
 -20   4  14      199.59      249.22     84.84 o 
 -18   4  14      398.21      272.89     81.07 o 
 -16   4  14      560.83      485.70     84.75 o 
 -14   4  14      633.12      776.55     77.74 o 
 -12   4  14      134.40      237.01    113.59 o 
 -10   4  14        2.33      -22.69     36.86 o 
  -8   4  14      262.71      268.68     39.63 o 
  -6   4  14      806.00      984.97     72.41 o 
  -4   4  14     1083.97     1008.97     61.74 o 
  -2   4  14       57.20      139.40     88.70 o 
   0   4  14       76.82       25.27     68.77 o 
 -25   5  14      127.40      433.21    105.28 o 
 -23   5  14     1568.97     1230.25    112.38 o 
 -21   5  14      413.24      726.88     99.44 o 
 -19   5  14      281.46      262.68     84.21 o 
 -17   5  14        8.09      -73.76     73.76 o 
 -15   5  14       25.15       46.22     68.73 o 
 -13   5  14      185.19      158.32     68.27 o 
 -11   5  14     1045.42     1160.46     59.20 o 
  -9   5  14      923.79      870.55     46.20 o 
  -7   5  14        7.33      -33.62     45.85 o 
  -5   5  14     1224.56     1387.33     67.16 o 
  -3   5  14      715.43      657.40     82.23 o 
  -1   5  14       12.15      -50.35     71.17 o 
 -20   6  14        1.18      108.80    257.52 o 
 -18   6  14       34.35      -60.12     60.12 o 
 -16   6  14      562.67      546.03    169.77 o 
 -14   6  14        3.93      -81.29     81.29 o 
 -12   6  14       65.28       78.42     76.15 o 
 -10   6  14        0.90      141.61     80.98 o 
  -8   6  14        3.62       -2.33     55.33 o 
  -6   6  14        3.57      -75.82     75.82 o 
  -4   6  14      472.97      520.67     80.22 o 
 -17   7  14      145.28      251.93     84.33 o 
 -15   7  14       25.20      251.40     91.79 o 
 -13   7  14      187.45      212.46     88.48 o 
 -11   7  14      142.38       38.87     78.61 o 
  -9   7  14       64.67       74.12     82.15 o 
  -7   7  14      812.81     1217.85    106.60 o 
 -29   1  15       38.49      194.13     73.50 o 
 -27   1  15       47.48      -64.95     66.00 o 
 -25   1  15      997.50      993.74     71.15 o 
 -23   1  15     1344.06     1192.26     65.75 o 
 -21   1  15     1858.00     1769.91    142.02 o 
 -19   1  15      768.39      825.13    177.89 o 
 -17   1  15      198.00      224.24     52.04 o 
 -15   1  15     1407.67     1325.51     63.50 o 
 -13   1  15      192.69      187.89     69.51 o 
 -11   1  15     1010.47     1077.10     44.98 o 
  -9   1  15      943.56      855.42     98.97 o 
  -7   1  15      843.26      657.78     39.93 o 
  -5   1  15     1744.62     1781.24     56.06 o 
  -3   1  15      697.97      615.05     66.28 o 
  -1   1  15     1519.20     1575.18     77.24 o 
   1   1  15      171.92       41.72    123.39 o 
 -28   2  15      178.36      276.06    104.14 o 
 -26   2  15      397.28      332.43     96.79 o 
 -24   2  15       28.31      -32.13     55.41 o 
 -22   2  15      132.01      139.20     63.86 o 
 -20   2  15      163.05      120.05     73.73 o 
 -18   2  15        0.92       -5.02     50.22 o 
 -16   2  15     3052.05     3260.25    131.32 o 
 -14   2  15       92.13       44.34     49.87 o 
 -12   2  15     1243.46     1183.22     64.40 o 
 -10   2  15        1.47       16.86     37.46 o 
  -8   2  15      854.12      721.50     64.42 o 
  -6   2  15      615.05      436.79     42.51 o 
  -4   2  15      323.10      379.29     46.51 o 
  -2   2  15      160.41       54.01     59.85 o 
   0   2  15       27.34      -57.88     57.88 o 
 -27   3  15       65.47       -3.28     94.62 o 
 -25   3  15        1.97       47.94    100.42 o 
 -23   3  15      839.48      692.59     98.63 o 
 -21   3  15      238.24      354.51     91.45 o 
 -19   3  15      308.19      363.83     56.19 o 
 -17   3  15     2942.07     2813.92    106.64 o 
 -15   3  15      307.82      341.13    112.74 o 
 -13   3  15        1.60      -48.12     48.12 o 
 -11   3  15     1330.11     1327.28     49.18 o 
  -9   3  15      490.52      573.15     50.32 o 
  -7   3  15     1369.90     1318.71    108.81 o 
  -5   3  15       73.58       78.16     47.35 o 
  -3   3  15      847.28      792.76     57.12 o 
  -1   3  15      188.08      233.38     46.51 o 
   1   3  15       72.83      210.35     89.29 o 
 -24   4  15      443.51      850.89    104.68 o 
 -22   4  15        6.27      -56.04     92.69 o 
 -20   4  15      198.24      180.53     89.21 o 
 -18   4  15     1801.60     2106.28    111.01 o 
 -16   4  15      784.52      570.74     80.12 o 
 -14   4  15       32.05       19.08     68.42 o 
 -12   4  15      315.62      245.86     38.54 o 
 -10   4  15      148.60       92.35     47.11 o 
  -8   4  15      169.65      101.09     38.49 o 
  -6   4  15      714.48      860.14     46.50 o 
  -4   4  15       47.28        8.59     52.32 o 
  -2   4  15       80.86      253.16     61.95 o 
 -25   5  15      296.12      124.77    107.70 o 
 -23   5  15       84.89      263.20     99.85 o 
 -21   5  15      534.50      438.53     90.27 o 
 -19   5  15     1367.78     1636.50    108.04 o 
 -17   5  15      169.39       66.80     74.84 o 
 -15   5  15       13.75      -74.15     74.15 o 
 -13   5  15       69.88      163.73     68.70 o 
 -11   5  15      738.96      855.82     59.54 o 
  -9   5  15        5.87      -31.65     38.78 o 
  -7   5  15      444.67      412.76    102.80 o 
  -5   5  15      781.66     1016.74     90.33 o 
  -3   5  15       64.86       20.43     67.86 o 
 -22   6  15      615.45      605.27    258.35 o 
 -20   6  15      443.17      384.50     73.45 o 
 -18   6  15       65.58      182.66    222.55 o 
 -16   6  15       11.83      -74.99     74.99 o 
 -14   6  15       16.44      -74.29     74.29 o 
 -12   6  15        2.87      -57.42     83.09 o 
 -10   6  15        1.57       94.88     81.73 o 
  -8   6  15       43.52      116.07     98.00 o 
  -6   6  15       53.32      -50.75     52.84 o 
 -15   7  15      154.69      247.66     95.44 o 
 -13   7  15       47.39       49.99     87.09 o 
 -11   7  15       71.06      -53.92     89.55 o 
 -28   0  16        0.56      -51.96     96.58 o 
 -26   0  16      621.52      575.77     93.51 o 
 -24   0  16       10.63      130.91     80.61 o 
 -22   0  16      236.81      327.70     80.72 o 
 -20   0  16     8033.89     8069.47    158.55 o 
 -18   0  16       10.07      143.23     75.95 o 
 -16   0  16     1625.15     1760.86     95.74 o 
 -14   0  16     1308.90     1139.00     89.10 o 
 -12   0  16     1851.00     1762.03     99.56 o 
 -10   0  16      285.90      381.84     83.72 o 
  -8   0  16      209.70      184.85     55.40 o 
  -6   0  16      742.13      807.26     73.73 o 
  -4   0  16       73.40       55.48     54.65 o 
  -2   0  16      585.35      415.94     84.42 o 
   0   0  16      576.99      623.90     87.25 o 
 -29   1  16       98.97      -70.65     70.65 o 
 -27   1  16       54.63      231.28     64.52 o 
 -25   1  16       76.93       65.33     60.13 o 
 -23   1  16        1.09      -54.08     54.08 o 
 -21   1  16      523.38      534.76     57.63 o 
 -19   1  16       84.19       80.66     52.79 o 
 -17   1  16        8.82       62.58     50.57 o 
 -15   1  16      393.46      386.46    111.25 o 
 -13   1  16      364.19      345.30     54.95 o 
 -11   1  16      233.82      206.54     52.98 o 
  -9   1  16      434.56      443.07     45.01 o 
  -7   1  16      107.39       46.32     37.97 o 
  -5   1  16        0.67      -24.78     38.81 o 
  -3   1  16      538.71      591.89     65.20 o 
  -1   1  16       46.65      148.96     79.74 o 
 -28   2  16      191.45       -0.67     94.75 o 
 -26   2  16        1.11      149.19     91.78 o 
 -24   2  16      382.13      418.61     60.09 o 
 -22   2  16       28.21       60.62    106.79 o 
 -20   2  16      164.03      357.22    151.00 o 
 -18   2  16     6032.53     6229.60    112.22 o 
 -16   2  16      423.68      492.06     57.71 o 
 -14   2  16      208.89      262.24     52.41 o 
 -12   2  16     1076.18      957.39    100.30 o 
 -10   2  16      332.47      398.03     41.45 o 
  -8   2  16      758.46      762.01     69.85 o 
  -6   2  16        0.19      -42.07     42.07 o 
  -4   2  16     1434.76     1435.59     59.30 o 
  -2   2  16      155.61      187.75     60.91 o 
 -27   3  16        1.43      -88.68     98.44 o 
 -25   3  16       11.31      -67.27     92.42 o 
 -23   3  16      309.42      432.45     95.50 o 
 -21   3  16        3.92      -81.67     81.67 o 
 -19   3  16      129.69      120.41     50.84 o 
 -17   3  16       52.35      115.19     47.81 o 
 -15   3  16      227.87      248.63     86.20 o 
 -13   3  16      542.70      431.25     40.56 o 
 -11   3  16        1.29       44.85     39.67 o 
  -9   3  16      297.79      412.58     80.97 o 
  -7   3  16      418.68      541.99     88.53 o 
  -5   3  16        9.24       77.93    111.08 o 
  -3   3  16      125.97       77.60    133.62 o 
  -1   3  16       98.53       40.25     57.70 o 
 -26   4  16       17.84     -103.31    103.31 o 
 -24   4  16       33.05      -84.41     91.50 o 
 -22   4  16      319.14      542.17     97.69 o 
 -20   4  16       26.86      -82.20     82.20 o 
 -18   4  16        7.65      -19.93     80.78 o 
 -16   4  16      689.00     1181.00     96.83 o 
 -14   4  16       71.22      191.60     76.64 o 
 -12   4  16       59.81      -45.29     45.29 o 
 -10   4  16       11.78        0.83     44.86 o 
  -8   4  16        0.53       65.60     39.97 o 
  -6   4  16      869.15      741.28     59.33 o 
  -4   4  16       41.96       67.37     48.21 o 
 -23   5  16      147.66       44.74     94.59 o 
 -21   5  16      442.80      522.80     94.81 o 
 -19   5  16     1042.99     1009.78     97.14 o 
 -17   5  16      155.30      346.16     85.76 o 
 -15   5  16      339.88      348.87     78.59 o 
 -13   5  16       74.43       59.69     75.60 o 
 -11   5  16      112.01      -41.22     49.76 o 
  -9   5  16       60.59       26.72     51.83 o 
  -7   5  16       18.29      -72.96    133.05 o 
  -5   5  16       55.47      303.25     82.96 o 
 -20   6  16      449.42      362.89     98.68 o 
 -18   6  16       26.28      -42.10     66.28 o 
 -16   6  16      100.54      122.23     68.59 o 
 -14   6  16       22.16      -81.71     81.71 o 
 -12   6  16       25.08      -79.32     79.32 o 
 -10   6  16       18.35      234.31     89.72 o 
  -8   6  16      123.32       47.48    117.98 o 
 -29   1  17      254.73      316.83     73.03 o 
 -27   1  17        1.62      -63.36     63.36 o 
 -25   1  17      511.18      645.68    100.94 o 
 -23   1  17      234.67      264.64     62.36 o 
 -21   1  17      335.33      420.29    145.72 o 
 -19   1  17      953.37      973.78     73.46 o 
 -17   1  17     1140.27     1058.83     67.40 o 
 -15   1  17     1018.82     1109.27     63.06 o 
 -13   1  17      111.12       87.41     54.19 o 
 -11   1  17      235.72      348.25    162.76 o 
  -9   1  17        5.89      -25.86     48.23 o 
  -7   1  17      231.10       84.11     51.46 o 
  -5   1  17       87.88      120.62     66.05 o 
  -3   1  17       46.02       69.24     56.86 o 
 -28   2  17        3.03      305.41    106.58 o 
 -26   2  17        0.34       12.28     63.47 o 
 -24   2  17       40.33      -20.93     58.60 o 
 -22   2  17      414.48      371.78    119.15 o 
 -20   2  17       75.94       34.69     54.42 o 
 -18   2  17       84.27       40.63     51.78 o 
 -16   2  17     1602.59     1469.21     67.33 o 
 -14   2  17     1514.67     1476.75    103.08 o 
 -12   2  17       15.61      103.15     53.88 o 
 -10   2  17       29.39        3.16     40.27 o 
  -8   2  17      110.41      115.64     62.50 o 
  -6   2  17      216.81       90.71     45.13 o 
  -4   2  17      237.19      299.86     86.65 o 
 -27   3  17      367.30      566.39    109.43 o 
 -25   3  17       90.95        9.06     92.72 o 
 -23   3  17      123.86      102.74     90.70 o 
 -21   3  17      302.07      379.46     85.94 o 
 -19   3  17       14.73        8.59     81.84 o 
 -17   3  17        8.69       26.14     84.33 o 
 -15   3  17        5.03      -18.46     94.47 o 
 -13   3  17      780.13      822.02    108.38 o 
 -11   3  17        1.18       68.99     41.67 o 
  -9   3  17       30.14       42.28     42.02 o 
  -7   3  17      398.21      334.21     74.68 o 
  -5   3  17      282.09      495.28    207.81 o 
 -26   4  17      280.57      721.56    113.53 o 
 -24   4  17      288.58      181.87     96.51 o 
 -22   4  17      155.70      154.65     92.38 o 
 -20   4  17      487.35      522.93     98.69 o 
 -18   4  17      442.67      237.70     90.55 o 
 -16   4  17     1016.09     1086.75     88.27 o 
 -14   4  17      883.15      884.08     61.90 o 
 -12   4  17      247.85      348.20     85.31 o 
 -10   4  17      196.76      204.13     67.10 o 
  -8   4  17        5.43      113.68     43.65 o 
  -6   4  17      203.53      119.33    114.76 o 
 -23   5  17       83.25       27.07     98.88 o 
 -21   5  17      267.36      391.18     96.74 o 
 -19   5  17      118.20       84.22     91.67 o 
 -15   5  17      440.19      820.96     87.27 o 
 -13   5  17        4.42      249.91     80.04 o 
 -11   5  17       42.12      243.08     80.57 o 
  -9   5  17      160.50      171.85     53.31 o 
 -18   6  17        3.34       -6.41     86.36 o 
 -16   6  17      228.61      167.43     79.01 o 
 -14   6  17      161.47       -5.07     88.95 o 
 -28   0  18        0.04      -91.08     91.08 o 
 -26   0  18      121.05      151.64     90.41 o 
 -24   0  18      720.06      779.77     99.19 o 
 -22   0  18        7.96      -83.06     83.06 o 
 -20   0  18     1286.25     1339.10     96.49 o 
 -18   0  18      129.00      126.64     76.74 o 
 -16   0  18     2398.25     2030.37    105.94 o 
 -14   0  18      110.77       59.11     75.22 o 
 -12   0  18      103.16       33.64     79.79 o 
 -10   0  18      592.17      861.44    103.34 o 
  -8   0  18      246.48       55.65     82.69 o 
  -6   0  18      511.03      717.22    104.22 o 
  -4   0  18        3.34      108.90     59.15 o 
 -27   1  18       60.15      130.17     66.99 o 
 -25   1  18       84.79      -61.04     61.04 o 
 -23   1  18        0.16      -31.69     59.79 o 
 -21   1  18       33.44       37.54     81.58 o 
 -19   1  18      103.91      109.16     55.49 o 
 -17   1  18       98.48       81.20     84.53 o 
 -15   1  18      966.00      930.83     65.12 o 
 -13   1  18       13.97       58.87    142.33 o 
 -11   1  18      530.90      580.56    174.46 o 
  -9   1  18      553.71      562.78     78.42 o 
  -7   1  18       14.64       80.97     64.17 o 
  -5   1  18       28.66       11.76     40.45 o 
 -28   2  18      482.30      437.38    100.26 o 
 -26   2  18      295.99      384.36     67.26 o 
 -24   2  18        0.11       33.22    131.10 o 
 -22   2  18     1348.58     1506.59    109.51 o 
 -20   2  18      284.62      382.46     69.81 o 
 -18   2  18       17.41       93.47     54.64 o 
 -16   2  18        0.31      -53.52     53.52 o 
 -14   2  18      230.89      221.29     56.35 o 
 -12   2  18      469.19      602.77     67.40 o 
 -10   2  18      328.19      419.75     97.84 o 
  -8   2  18      354.55      447.40     55.98 o 
  -6   2  18       47.10       28.50     48.02 o 
 -25   3  18        8.26      309.93    101.78 o 
 -23   3  18      140.50      -30.06     90.79 o 
 -21   3  18       25.56       50.97     83.60 o 
 -19   3  18       47.58      138.74    221.84 o 
 -17   3  18        7.10       49.70    103.48 o 
 -15   3  18       21.36       18.10    131.77 o 
 -13   3  18      342.85      393.30     61.36 o 
 -11   3  18       15.16       12.82     41.56 o 
  -9   3  18      323.11      386.53     47.87 o 
  -7   3  18       33.49      143.55     56.16 o 
 -24   4  18      112.01      440.64    102.67 o 
 -22   4  18        9.91      -87.73     87.73 o 
 -20   4  18       18.79       50.99     91.58 o 
 -18   4  18      184.10      435.53     79.96 o 
 -16   4  18      127.90      135.23     78.94 o 
 -14   4  18       53.64      -56.49     56.49 o 
 -12   4  18       96.00      290.96     59.54 o 
 -10   4  18      184.90      134.53    103.44 o 
  -8   4  18        1.70      214.54     83.08 o 
 -21   5  18      272.42      -93.57     93.57 o 
 -19   5  18       67.53      429.47     96.85 o 
 -17   5  18      757.45      608.62     95.80 o 
 -13   5  18       71.56      254.97     83.32 o 
 -11   5  18      741.91      465.10     56.12 o 
 -27   1  19      239.70      432.65    152.78 o 
 -25   1  19     1240.17     1374.74    107.11 o 
 -23   1  19     2432.32     2143.54    121.50 o 
 -21   1  19     1235.63     1383.53     78.62 o 
 -19   1  19       33.12       24.89     57.49 o 
 -17   1  19       81.99       91.57     58.78 o 
 -15   1  19      124.84       33.49    243.02 o 
 -13   1  19      183.10      277.96    116.83 o 
 -11   1  19      100.18       40.28    171.18 o 
  -9   1  19      474.45      833.07    248.52 o 
  -7   1  19      494.66      384.26     73.87 o 
 -26   2  19       61.73      -59.19     99.99 o 
 -24   2  19      909.87      886.93    119.42 o 
 -22   2  19      312.28       34.28     57.38 o 
 -20   2  19       47.34      -55.31     55.31 o 
 -18   2  19      662.17      714.24     83.15 o 
 -16   2  19      124.58      142.60    115.50 o 
 -14   2  19      280.65      215.37     59.61 o 
 -12   2  19       18.82      100.85     62.97 o 
 -10   2  19       71.00       38.60     87.00 o 
  -8   2  19      245.31      202.83     55.68 o 
 -25   3  19       57.29      -69.75     98.50 o 
 -23   3  19      196.74      457.39    106.52 o 
 -21   3  19       60.71      -91.27     91.27 o 
 -19   3  19      179.28       11.65    167.59 o 
 -17   3  19      207.51      150.03    184.20 o 
 -15   3  19       25.93       98.93     66.46 o 
 -13   3  19       47.05       57.88     60.17 o 
 -11   3  19       91.77       90.66     41.13 o 
  -9   3  19      214.92      254.21     46.36 o 
 -22   4  19      934.55     1182.82    114.67 o 
 -20   4  19       86.50      -63.91     94.85 o 
 -18   4  19        0.24      153.55     76.73 o 
 -16   4  19       33.75      279.18     79.99 o 
 -14   4  19      282.94       82.73     56.66 o 
 -12   4  19      114.09      576.47    134.33 o 
 -26   0  20       24.62      155.44     97.62 o 
 -24   0  20     1038.40      699.59    100.69 o 
 -22   0  20     2169.07     2116.13    116.32 o 
 -20   0  20      900.13     1070.63    101.19 o 
 -18   0  20      476.19      484.30     90.01 o 
 -16   0  20       30.85      -67.71     84.65 o 
 -14   0  20       14.90      129.65     88.85 o 
 -10   0  20      172.69      360.32     96.48 o 
 -25   1  20      238.06      380.16    120.51 o 
 -23   1  20       27.95      206.53    202.08 o 
 -21   1  20      132.47      167.92     94.38 o 
 -19   1  20      602.02      531.65     66.89 o 
 -17   1  20       87.01       71.31    143.69 o 
 -15   1  20      204.71      332.55     88.06 o 
 -13   1  20       96.70       69.67    189.34 o 
 -11   1  20      125.17      292.91     96.40 o 
 -26   2  20      268.14      329.45    285.59 o 
 -24   2  20      367.80      471.87     76.94 o 
 -22   2  20      181.25      242.88     60.14 o 
 -20   2  20      867.37      783.81    107.17 o 
 -18   2  20      644.07      572.86     64.27 o 
 -16   2  20       49.19      237.02     66.01 o 
 -14   2  20        4.73      -82.33     82.33 o 
 -12   2  20        8.09      213.06     93.27 o 
 -23   3  20      501.32      712.14    105.71 o 
 -21   3  20      172.25      376.79     62.25 o 
 -19   3  20        4.40       23.47     58.47 o 
 -17   3  20        8.43      -76.08     78.34 o 
 -15   3  20        0.08      151.45     97.50 o 
 -13   3  20       25.71      115.76     95.72 o 
 -23   1  21      521.92      708.39    232.14 o 
 -21   1  21     1161.17     1072.92    134.22 o 
 -19   1  21      908.81      829.96    197.53 o 
 -17   1  21        7.63      188.62     89.73 o 
 -15   1  21       41.23       58.59    132.17 o 
 -22   2  21       40.95      361.78     64.42 o 
 -20   2  21        0.29       75.19    102.92 o 
 -18   2  21        8.99      -83.13     83.13 o 
 -16   2  21      315.19      470.54     74.53 o 
                                                 
